# Supplementary material for: QTL‐seq approach identified genomic regions and diagnostic markers for rust and late leaf spot resistance in groundnut ( Arachis hypogaea L.)
Source: Plant Biotechnol J. 2017 Feb 7;15(8):927–41. doi: 10.1111/pbi.12686 (PMC5506652; doi:10.1111/pbi.12686)
Supplement: Supplementary file 13 — Table S1 Details on the recombinant inbred lines (RILs) selected for construction of resistant and susceptible bulks. [file PBI-15-927-s009.xlsx]

## Sheet: Table S1
Table S1: Details on the recombinant inbred lines (RILs) selected for construction of resistant and susceptible bulks.
	Resistant bulk for rust resistance			Susceptible bulk for rust resistance			Resistant bulk for late leaf spot resistance			Susceptible bulk for late leaf spot resistance
S. No.	RIL name	Rust disease score		RIL name	Rust disease score		RIL name	LLS disease score		RIL name	LLS disease score
1	RIL-146	3.4		RIL-166	8.1		RIL-2	3.5		RIL-216	8.5
2	RIL-199	3.5		RIL-106	8		RIL-239	3.6		RIL-61	8.3
3	RIL-136	3.5		RIL-163	8		RIL-240	3.8		RIL-49	8.3
4	RIL-147	3.6		RIL-33	7.9		RIL-146	4		RIL-59	8.3
5	RIL-224	3.6		RIL-140	7.8		RIL-51	4.1		RIL-199	8.3
6	RIL-72	3.6		RIL-247	7.8		RIL-60	4.2		RIL-168	8.2
7	RIL-59	3.7		RIL-89	7.8		RIL-179	4.3		RIL-202	8.2
8	RIL-99	3.7		RIL-165	7.8		RIL-220	4.3		RIL-157	8.2
9	RIL-26	3.7		RIL-28	7.8		RIL-251	4.4		RIL-103	8.1
10	RIL-98	3.7		RIL-111	7.7		RIL-92	4.4		RIL-77	8.1
11	RIL-223	3.7		RIL-208	7.7		RIL-257	4.4		RIL-71	8.1
12	RIL-177	3.7		RIL-128	7.7		RIL-78	4.4		RIL-112	8.1
13	RIL-157	3.8		RIL-162	7.7		RIL-136	4.4		RIL-173	8.1
14	RIL-71	3.8		RIL-161	7.7		RIL-255	4.5		RIL-192	8.1
15	RIL-112	3.8		RIL-14	7.7		RIL-243	4.5		RIL-99	8.1
16	RIL-173	3.8		RIL-90	7.6		RIL-48	4.6		RIL-159	8
17	RIL-192	3.8		RIL-109	7.6		RIL-187	4.6		RIL-185	8
18	RIL-225	3.8		RIL-248	7.6		RIL-238	4.6		RIL-189	8
19	RIL-68	3.8		RIL-143	7.6		RIL-219	4.6		RIL-126	8
20	RIL-77	3.9		RIL-32	7.5		RIL-254	4.6		RIL-47	8
21	RIL-47	3.9		RIL-129	7.5		RIL-242	4.7		RIL-214	7.9
22	RIL-21	3.9		RIL-116	7.5		RIL-175	4.7		RIL-24	7.9
23	RIL-145	3.9		RIL-180	7.5		RIL-184	4.7		RIL-63	7.9
24	RIL-138	3.9		RIL-57	7.5		RIL-54	4.7		RIL-102	7.9
25	RIL-66	3.9		RIL-142	7.5		RIL-203	4.8		RIL-118	7.8
Mean	Bulk mean	3.7		Bulk mean	7.7		Bulk mean	4.4		Bulk mean	8.1
TAG 24 (SP)	Susceptible	7.5		Susceptible	7.5		Susceptible	8.4		Susceptible	8.4
GPBD 4 (RP)	Resistant	3		Resistant	3		Resistant	3.7		Resistant	3.7
Note: Cross: TAG 24 x GPBD 4; TAG 24: Susceptible parent; GPBD 4: Resistant parent(RP), RIL generation: F13; Disease scoring scale: 1-9
