# Supplementary material for: QTL‐seq approach identified genomic regions and diagnostic markers for rust and late leaf spot resistance in groundnut ( Arachis hypogaea L.)
Source: Plant Biotechnol J. 2017 Feb 7;15(8):927–41. doi: 10.1111/pbi.12686 (PMC5506652; doi:10.1111/pbi.12686)
Supplement: Supplementary file 14 — Table S2 Details on whole‐genome resequencing data generated on parental genotypes and bulked samples using Illumina HiSeq 2500. [file PBI-15-927-s010.xlsx]

## Sheet: Table S2
Table S2: Details on whole genome re-sequencing data generated on parental genotypes and bulked samples using Illumina HiSeq 2500.
Sample ID	Genotype / bulks	Total reads generated (Million reads)	Total data (Gb)	High quality reads (Million reads)	Reads mapped (Million reads)	Genome coverage at >= 1x (%)	Genome coverage at >=2 x (%)	Genome coverage at >= 5x (%)	Genome coverage at >= 10x (%)	Genome coverage at >= 15x (%)	Bases not covered (%)	Avg depth (X)
Resistant parent	GPBD 4	395.7	39.1736	292.95	280.77	0.8657	0.8507	0.7934	0.5526	0.2443	0.1343	11.6
Resistant bulk (RB Rust)	RB-Rust	423.76	41.9532	282.62	270.88	0.8675	0.8524	0.7906	0.5281	0.2122	0.1325	11.19
Susceptible bulk (SB Rust)	SB-Rust	371.52	36.7809	282.67	266.82	0.8686	0.8534	0.7917	0.5177	0.201	0.1314	11.03
Resistant bulk (RB LLS)	RB-LLS	365.22	36.1561	258.67	249.6	0.8664	0.8501	0.7747	0.4608	0.1664	0.1336	10.31
Susceptible bulk (SB LLS)	SB-LLS	384.24	38.0404	258.79	249.85	0.8662	0.8497	0.7724	0.4615	0.1711	0.1338	10.33
