# Supplementary material for: QTL‐seq approach identified genomic regions and diagnostic markers for rust and late leaf spot resistance in groundnut ( Arachis hypogaea L.)
Source: Plant Biotechnol J. 2017 Feb 7;15(8):927–41. doi: 10.1111/pbi.12686 (PMC5506652; doi:10.1111/pbi.12686)
Supplement: Supplementary file 15 — Table S3 Pseudomolecule‐wise SNPs distribution between resistant and susceptible bulks for rust and late leaf spot resistance. [file PBI-15-927-s011.xlsx]

## Sheet: Table S3
Table S3. Pseudomolecule-wise SNPs distribution between resistant and susceptible bulks for rust and late leaf spot resistance.
Linkage group	Total number of SNPs	Number of homozygous SNPs (% of total)	Depth range (X coverage) in R- bulk	Depth range (X coverage) in S- bulk	Start and end position of SNPs
Rust resistance
Aradu.A01	10618	4900 (46.1)	5 -74	5 - 69	1461 - 107030903
Aradu.A02	11811	4360 (36.9)	5 - 93	5 - 73	445 - 93865590
Aradu.A03	31978	19682 (61.5)	5 - 83	5 - 91	2005 - 135053572
Aradu.A04	16688	6551(39.2)	5 - 96	5 - 86	13790 - 123305558
Aradu.A05	13713	4883 (35.6)	5 - 86	5 - 88	12891 - 110022011
Aradu.A06	10770	5879 (54.6)	5 - 78	5 - 93	2602 - 112692551
Aradu.A07	7063	4044 (57.2)	5 - 79	5 - 91	12635 - 79123187
Aradu.A08	5348	2719 (50.8)	5 - 75	5 - 73	25345 - 49461720
Aradu.A09	15060	5140 (34.1)	5 - 101	5 - 72	13342 - 120667551
Aradu.A10	13753	5039 (36.6)	5 - 78	5 - 90	11372 - 109461326
Araip.B01	13138	1027 (7.8)	5 - 97	5 - 93	17691 - 137410976
Araip.B02	8116	893 (11.0)	5 - 85	5 - 73	5303 - 108961960
Araip.B03	10154	1579 (15.5)	5 - 90	5 - 66	20223 - 135890327
Araip.B04	13554	1060 (7.8)	5 - 75	5 - 68	19856 - 133614983
Araip.B05	9041	1123 (12.4)	5 - 88	5 - 79	1710 - 149892241
Araip.B06	13876	1517 (10.9)	5 - 75	5 - 179	8731 - 137080721
Araip.B07	11145	838 (7.5)	5 - 85	5 - 80	1324 - 126348739
Araip.B08	11414	910 (7.9)	5 - 73	5 - 74	80488 - 129596401
Araip.B09	21578	1965 (9.1)	5 - 102	5 - 81	345419 - 147088427
Araip.B10	10803	1094 (10.1)	5 - 79	5 - 104	2757 - 135963976
Total	259621	75203 (28.9)
LLS resistance
Aradu.A01	8427	4163 (49.4)	5 - 97	5 - 80	1329 - 107033697
Aradu.A02	10026	3675 (36.6)	5 - 73	5 - 86	512 - 93861241
Aradu.A03	30746	12008 (39.0)	5 - 92	5 - 83	139 - 135054291
Aradu.A04	16542	6085 (36.8)	5 - 102	5 - 84	13838 - 123305558
Aradu.A05	12553	4261 (33.9)	5 - 85	5 - 75	5849 - 110027664
Aradu.A06	9381	5380 (57.3)	5 - 76	5 - 101	2480 - 112694028
Aradu.A07	6214	3494 (56.2)	5 - 75	5 - 77	15456 - 79114807
Aradu.A08	5488	2103 (38.3)	5 - 69	5 - 66	24570 - 49436336
Aradu.A09	8558	4188 (48.9)	5 - 72	5 - 76	5536 - 120667540
Aradu.A10	11710	4080 (34.8)	5 - 82	5 - 87	87 - 109460357
Araip.B01	13884	1646 (11.8)	5 - 91	5 - 113	17691 - 137398805
Araip.B02	13207	994 (7.5)	5 - 80	5 - 96	4088 - 108871103
Araip.B03	6416	708 (11.0)	5 - 77	5 - 72	20223 - 135832548
Araip.B04	12668	1041 (8.21)	5 - 91	5 - 79	12673 - 133611269
Araip.B05	9780	1421 (14.5)	5 - 88	5 - 90	146196 - 149896284
Araip.B06	15868	2724 (17.1)	5 - 92	5 - 79	8731 - 137070938
Araip.B07	13041	873 (6.7)	5 - 90	5 - 86	1324 - 126348739
Araip.B08	15119	1138 (7.5)	5 - 96	5 - 92	14365 - 129599109
Araip.B09	17515	1618 (9.2)	5 - 78	5 - 82	118123 - 147051329
Araip.B10	6119	758 (12.3)	5 - 74	5 - 85	2155 - 135911775
Total	243262	62358 (25.6)
