# Supplementary material for: QTL‐seq approach identified genomic regions and diagnostic markers for rust and late leaf spot resistance in groundnut ( Arachis hypogaea L.)
Source: Plant Biotechnol J. 2017 Feb 7;15(8):927–41. doi: 10.1111/pbi.12686 (PMC5506652; doi:10.1111/pbi.12686)
Supplement: Supplementary file 16 — Table S4 Identification of SNPs between resistant and susceptible bulks using QTL‐seq approach for rust resistance. [file PBI-15-927-s012.xlsx]

## Sheet: Table S4
Table S4. Identification of SNPs between resistant and susceptible bulks using QTL-seq approach for rust resistance.
Pseudomolecule	Physical position (bp)	Reference based assembly (RP) based	Consensus base of RB	Number of reads covering the site (X coverage)	SNP-index of RB	Consensus base of SB	Number of reads covering the site (X coverage)	SNP-index of SB	delta SNP-index (RB SNP-index-SB SNP-index)	SNP substitution effect	Amino acid change	Gene	Function	U95 (95% confidence interval upper side)	L95 (95% confidence interval lower side)	U99 (99% confidence interval upper side)	L99 (99% confidence interval lower side)
Aradu.A03	131935264	C	C	12	0	T	8	1	-1	-	-	-	-	0.5	-0.625	0.75	0.75
Aradu.A03	133765916	G	G	15	0	T	8	1	-1	-	-	-	-	0.5	-0.625	0.75	0.75
Aradu.A03	131604899	C	C	8	0	T	16	1	-1	INTERGENIC	-	-	-	0.5	-0.625	0.75	0.75
Aradu.A03	131613094	T	T	7	0	C	12	1	-1	INTERGENIC	-	-	-	0.571429	-0.571429	0.714286	0.714286
Aradu.A03	131616697	G	G	14	0	C	14	1	-1	INTERGENIC	-	-	-	0.5	-0.5	0.642857	0.642857
Aradu.A03	131618192	A	A	10	0	G	7	1	-1	INTERGENIC	-	-	-	0.571429	-0.571429	0.714286	0.714286
Aradu.A03	131618205	G	G	10	0	C	9	1	-1	INTERGENIC	-	-	-	0.555556	-0.555556	0.666667	0.666667
Aradu.A03	131618230	A	A	7	0	G	8	1	-1	INTERGENIC	-	-	-	0.571429	-0.571429	0.714286	0.714286
Aradu.A03	131618426	C	C	8	0	A	13	1	-1	INTERGENIC	-	-	-	0.5	-0.625	0.75	0.75
Aradu.A03	131618437	A	A	8	0	G	12	1	-1	INTERGENIC	-	-	-	0.5	-0.625	0.75	0.75
Aradu.A03	131632293	T	T	10	0	A	12	1	-1	INTERGENIC	-	-	-	0.5	-0.5	0.7	0.7
Aradu.A03	131632365	G	G	10	0	C	7	1	-1	INTERGENIC	-	-	-	0.571429	-0.571429	0.714286	0.714286
Aradu.A03	131632903	T	T	14	0	G	7	1	-1	INTERGENIC	-	-	-	0.571429	-0.571429	0.714286	0.714286
Aradu.A03	131633178	G	G	10	0	A	12	1	-1	INTERGENIC	-	-	-	0.5	-0.5	0.7	0.7
Aradu.A03	131633196	A	A	10	0	T	11	1	-1	INTERGENIC	-	-	-	0.5	-0.5	0.7	0.7
Aradu.A03	131633197	A	A	10	0	G	11	1	-1	INTERGENIC	-	-	-	0.5	-0.5	0.7	0.7
Aradu.A03	131633999	G	G	14	0	A	10	1	-1	INTERGENIC	-	-	-	0.5	-0.5	0.7	0.7
Aradu.A03	131634750	C	C	11	0	T	7	1	-1	INTERGENIC	-	-	-	0.571429	-0.571429	0.714286	0.714286
Aradu.A03	131634783	G	G	10	0	A	8	1	-1	INTERGENIC	-	-	-	0.5	-0.625	0.75	0.75
Aradu.A03	131635092	G	G	12	0	A	9	1	-1	INTERGENIC	-	-	-	0.555556	-0.555556	0.666667	0.666667
Aradu.A03	131635099	A	A	13	0	G	8	1	-1	INTERGENIC	-	-	-	0.5	-0.625	0.75	0.75
Aradu.A03	131635133	C	C	17	0	T	10	1	-1	INTERGENIC	-	-	-	0.5	-0.5	0.7	0.7
Aradu.A03	131635183	C	C	19	0	A	15	1	-1	INTERGENIC	-	-	-	0.466667	-0.466667	0.6	0.6
Aradu.A03	131635246	A	A	10	0	G	10	1	-1	INTERGENIC	-	-	-	0.5	-0.5	0.7	0.7
Aradu.A03	131636261	T	T	11	0	C	7	1	-1	INTERGENIC	-	-	-	0.571429	-0.571429	0.714286	0.714286
Aradu.A03	131641239	C	C	7	0	G	8	1	-1	INTERGENIC	-	-	-	0.571429	-0.571429	0.714286	0.714286
Aradu.A03	131641779	T	T	10	0	C	10	1	-1	INTERGENIC	-	-	-	0.5	-0.5	0.7	0.7
Aradu.A03	131644133	T	T	7	0	C	10	1	-1	INTERGENIC	-	-	-	0.571429	-0.571429	0.714286	0.714286
Aradu.A03	131663373	A	A	15	0	G	10	1	-1	INTERGENIC	-	-	-	0.5	-0.5	0.7	0.7
Aradu.A03	131669504	T	T	12	0	C	9	1	-1	INTERGENIC	-	-	-	0.555556	-0.555556	0.666667	0.666667
Aradu.A03	131669937	A	A	8	0	T	9	1	-1	INTERGENIC	-	-	-	0.5	-0.625	0.75	0.75
Aradu.A03	131671369	G	G	16	0	A	21	1	-1	INTERGENIC	-	-	-	0.4375	-0.4375	0.5625	0.5625
Aradu.A03	131674140	G	G	9	0	A	18	1	-1	INTERGENIC	-	-	-	0.555556	-0.555556	0.666667	0.666667
Aradu.A03	131674763	T	T	13	0	A	19	1	-1	INTERGENIC	-	-	-	0.461538	-0.461538	0.615385	0.615385
Aradu.A03	131677226	C	C	10	0	G	7	1	-1	INTERGENIC	-	-	-	0.571429	-0.571429	0.714286	0.714286
Aradu.A03	131677638	G	G	11	0	A	9	1	-1	INTERGENIC	-	-	-	0.555556	-0.555556	0.666667	0.666667
Aradu.A03	131677698	T	T	11	0	C	12	1	-1	INTERGENIC	-	-	-	0.454545	-0.545455	0.636364	0.636364
Aradu.A03	131678082	G	G	10	0	A	10	1	-1	INTERGENIC	-	-	-	0.5	-0.5	0.7	0.7
Aradu.A03	131678095	G	G	10	0	A	9	1	-1	INTERGENIC	-	-	-	0.555556	-0.555556	0.666667	0.666667
Aradu.A03	131678099	T	T	10	0	C	10	1	-1	INTERGENIC	-	-	-	0.5	-0.5	0.7	0.7
Aradu.A03	131678316	G	G	13	0	A	9	1	-1	INTERGENIC	-	-	-	0.555556	-0.555556	0.666667	0.666667
Aradu.A03	131678326	C	C	12	0	T	12	1	-1	INTERGENIC	-	-	-	0.5	-0.5	0.666667	0.666667
Aradu.A03	131678485	C	C	8	0	T	7	1	-1	INTERGENIC	-	-	-	0.571429	-0.571429	0.714286	0.714286
Aradu.A03	131680582	T	T	11	0	C	9	1	-1	INTERGENIC	-	-	-	0.555556	-0.555556	0.666667	0.666667
Aradu.A03	131680973	C	C	16	0	T	10	1	-1	INTERGENIC	-	-	-	0.5	-0.5	0.7	0.7
Aradu.A03	131681390	A	A	13	0	G	17	1	-1	INTERGENIC	-	-	-	0.461538	-0.461538	0.615385	0.615385
Aradu.A03	131681869	C	C	11	0	T	13	1	-1	INTERGENIC	-	-	-	0.454545	-0.545455	0.636364	0.636364
Aradu.A03	131682259	T	T	7	0	C	11	1	-1	INTERGENIC	-	-	-	0.571429	-0.571429	0.714286	0.714286
Aradu.A03	131682271	A	A	8	0	G	12	1	-1	INTERGENIC	-	-	-	0.5	-0.625	0.75	0.75
Aradu.A03	131682389	A	A	10	0	G	8	1	-1	INTERGENIC	-	-	-	0.5	-0.625	0.75	0.75
Aradu.A03	131682417	G	G	9	0	A	11	1	-1	INTERGENIC	-	-	-	0.555556	-0.555556	0.666667	0.666667
Aradu.A03	131682443	T	T	9	0	G	13	1	-1	INTERGENIC	-	-	-	0.555556	-0.555556	0.666667	0.666667
Aradu.A03	131682620	C	C	8	0	T	8	1	-1	INTERGENIC	-	-	-	0.5	-0.625	0.75	0.75
Aradu.A03	131682629	G	G	7	0	A	7	1	-1	INTERGENIC	-	-	-	0.571429	-0.571429	0.714286	0.714286
Aradu.A03	131682634	C	C	8	0	T	8	1	-1	INTERGENIC	-	-	-	0.5	-0.625	0.75	0.75
Aradu.A03	131682667	T	T	9	0	C	13	1	-1	INTERGENIC	-	-	-	0.555556	-0.555556	0.666667	0.666667
Aradu.A03	131682715	C	C	7	0	T	14	1	-1	INTERGENIC	-	-	-	0.571429	-0.571429	0.714286	0.714286
Aradu.A03	131682894	G	G	8	0	A	9	1	-1	INTERGENIC	-	-	-	0.5	-0.625	0.75	0.75
Aradu.A03	131683124	T	T	9	0	C	10	1	-1	INTERGENIC	-	-	-	0.555556	-0.555556	0.666667	0.666667
Aradu.A03	131683128	G	G	9	0	A	10	1	-1	INTERGENIC	-	-	-	0.555556	-0.555556	0.666667	0.666667
Aradu.A03	131683243	C	C	7	0	T	9	1	-1	INTERGENIC	-	-	-	0.571429	-0.571429	0.714286	0.714286
Aradu.A03	131684147	T	T	9	0	C	8	1	-1	INTERGENIC	-	-	-	0.5	-0.625	0.75	0.75
Aradu.A03	131684859	C	C	13	0	T	17	1	-1	INTERGENIC	-	-	-	0.461538	-0.461538	0.615385	0.615385
Aradu.A03	131685578	G	G	10	0	A	13	1	-1	INTERGENIC	-	-	-	0.5	-0.5	0.7	0.7
Aradu.A03	131685602	G	G	9	0	A	9	1	-1	INTERGENIC	-	-	-	0.555556	-0.555556	0.666667	0.666667
Aradu.A03	131689257	G	G	7	0	A	9	1	-1	INTERGENIC	-	-	-	0.571429	-0.571429	0.714286	0.714286
Aradu.A03	131689844	T	T	10	0	A	11	1	-1	INTERGENIC	-	-	-	0.5	-0.5	0.7	0.7
Aradu.A03	131689856	A	A	12	0	G	11	1	-1	INTERGENIC	-	-	-	0.454545	-0.545455	0.636364	0.636364
Aradu.A03	131692496	C	C	8	0	T	13	1	-1	INTERGENIC	-	-	-	0.5	-0.625	0.75	0.75
Aradu.A03	131692509	A	A	10	0	T	12	1	-1	INTERGENIC	-	-	-	0.5	-0.5	0.7	0.7
Aradu.A03	131694044	A	A	9	0	G	12	1	-1	INTERGENIC	-	-	-	0.555556	-0.555556	0.666667	0.666667
Aradu.A03	131695699	A	A	10	0	C	10	1	-1	INTERGENIC	-	-	-	0.5	-0.5	0.7	0.7
Aradu.A03	131696102	C	C	9	0	G	14	1	-1	INTERGENIC	-	-	-	0.555556	-0.555556	0.666667	0.666667
Aradu.A03	131696680	C	C	10	0	T	8	1	-1	INTERGENIC	-	-	-	0.5	-0.625	0.75	0.75
Aradu.A03	131696710	G	G	12	0	T	10	1	-1	INTERGENIC	-	-	-	0.5	-0.5	0.7	0.7
Aradu.A03	131702948	C	C	9	0	G	10	1	-1	INTERGENIC	-	-	-	0.555556	-0.555556	0.666667	0.666667
Aradu.A03	131703101	A	A	14	0	G	7	1	-1	INTERGENIC	-	-	-	0.571429	-0.571429	0.714286	0.714286
Aradu.A03	131703210	A	A	8	0	G	9	1	-1	INTERGENIC	-	-	-	0.5	-0.625	0.75	0.75
Aradu.A03	131703230	C	C	11	0	T	10	1	-1	INTERGENIC	-	-	-	0.5	-0.5	0.7	0.7
Aradu.A03	131705431	G	G	12	0	C	9	1	-1	INTERGENIC	-	-	-	0.555556	-0.555556	0.666667	0.666667
Aradu.A03	131705477	A	A	11	0	T	9	1	-1	INTERGENIC	-	-	-	0.555556	-0.555556	0.666667	0.666667
Aradu.A03	131705524	C	C	12	0	T	10	1	-1	INTERGENIC	-	-	-	0.5	-0.5	0.7	0.7
Aradu.A03	131705589	G	G	11	0	A	12	1	-1	INTERGENIC	-	-	-	0.454545	-0.545455	0.636364	0.636364
Aradu.A03	131706130	A	A	12	0	G	8	1	-1	INTERGENIC	-	-	-	0.5	-0.625	0.75	0.75
Aradu.A03	131707080	A	A	20	0	G	8	1	-1	INTERGENIC	-	-	-	0.5	-0.625	0.75	0.75
Aradu.A03	131707083	G	G	21	0	A	8	1	-1	INTERGENIC	-	-	-	0.5	-0.625	0.75	0.75
Aradu.A03	131707693	C	C	9	0	T	7	1	-1	INTERGENIC	-	-	-	0.571429	-0.571429	0.714286	0.714286
Aradu.A03	131707709	G	G	8	0	A	12	1	-1	INTERGENIC	-	-	-	0.5	-0.625	0.75	0.75
Aradu.A03	131707712	G	G	8	0	A	13	1	-1	INTERGENIC	-	-	-	0.5	-0.625	0.75	0.75
Aradu.A03	131711673	T	T	7	0	C	9	1	-1	INTERGENIC	-	-	-	0.571429	-0.571429	0.714286	0.714286
Aradu.A03	131713043	T	T	9	0	C	8	1	-1	INTERGENIC	-	-	-	0.5	-0.625	0.75	0.75
Aradu.A03	131719640	T	T	8	0	C	9	1	-1	INTERGENIC	-	-	-	0.5	-0.625	0.75	0.75
Aradu.A03	131721917	A	A	10	0	G	11	1	-1	INTERGENIC	-	-	-	0.5	-0.5	0.7	0.7
Aradu.A03	131721944	A	A	10	0	G	13	1	-1	INTERGENIC	-	-	-	0.5	-0.5	0.7	0.7
Aradu.A03	131721949	A	A	10	0	C	13	1	-1	INTERGENIC	-	-	-	0.5	-0.5	0.7	0.7
Aradu.A03	131722261	G	G	14	0	A	11	1	-1	INTERGENIC	-	-	-	0.454545	-0.545455	0.636364	0.636364
Aradu.A03	131725869	G	G	7	0	A	10	1	-1	INTERGENIC	-	-	-	0.571429	-0.571429	0.714286	0.714286
Aradu.A03	131725883	C	C	7	0	T	8	1	-1	INTERGENIC	-	-	-	0.571429	-0.571429	0.714286	0.714286
Aradu.A03	131732207	G	G	18	0	A	8	1	-1	INTERGENIC	-	-	-	0.5	-0.625	0.75	0.75
Aradu.A03	131732214	T	T	15	0	C	8	1	-1	INTERGENIC	-	-	-	0.5	-0.625	0.75	0.75
Aradu.A03	131732473	A	A	19	0	T	12	1	-1	INTERGENIC	-	-	-	0.5	-0.5	0.666667	0.666667
Aradu.A03	131732492	T	T	17	0	C	15	1	-1	INTERGENIC	-	-	-	0.466667	-0.466667	0.6	0.6
Aradu.A03	131732526	G	G	19	0	C	17	1	-1	INTERGENIC	-	-	-	0.470588	-0.470588	0.588235	0.588235
Aradu.A03	131732794	T	T	9	0	G	19	1	-1	INTERGENIC	-	-	-	0.555556	-0.555556	0.666667	0.666667
Aradu.A03	131734543	G	G	12	0	A	10	1	-1	INTERGENIC	-	-	-	0.5	-0.5	0.7	0.7
Aradu.A03	131735862	A	A	12	0	C	16	1	-1	INTERGENIC	-	-	-	0.5	-0.5	0.666667	0.666667
Aradu.A03	131742911	T	T	8	0	G	7	1	-1	INTERGENIC	-	-	-	0.571429	-0.571429	0.714286	0.714286
Aradu.A03	131743036	T	T	15	0	C	7	1	-1	INTERGENIC	-	-	-	0.571429	-0.571429	0.714286	0.714286
Aradu.A03	131744967	G	G	11	0	A	9	1	-1	INTERGENIC	-	-	-	0.555556	-0.555556	0.666667	0.666667
Aradu.A03	131744972	A	A	11	0	G	9	1	-1	INTERGENIC	-	-	-	0.555556	-0.555556	0.666667	0.666667
Aradu.A03	131745005	T	T	14	0	C	13	1	-1	INTERGENIC	-	-	-	0.461538	-0.461538	0.615385	0.615385
Aradu.A03	131745029	C	C	13	0	A	11	1	-1	INTERGENIC	-	-	-	0.454545	-0.545455	0.636364	0.636364
Aradu.A03	131745261	G	G	12	0	A	8	1	-1	INTERGENIC	-	-	-	0.5	-0.625	0.75	0.75
Aradu.A03	131745276	C	C	12	0	T	7	1	-1	INTERGENIC	-	-	-	0.571429	-0.571429	0.714286	0.714286
Aradu.A03	131745279	A	A	14	0	G	7	1	-1	INTERGENIC	-	-	-	0.571429	-0.571429	0.714286	0.714286
Aradu.A03	131745362	T	T	18	0	C	11	1	-1	INTERGENIC	-	-	-	0.454545	-0.545455	0.636364	0.636364
Aradu.A03	131745371	C	C	21	0	A	14	1	-1	INTERGENIC	-	-	-	0.5	-0.5	0.642857	0.642857
Aradu.A03	131745404	T	T	19	0	C	12	1	-1	INTERGENIC	-	-	-	0.5	-0.5	0.666667	0.666667
Aradu.A03	131745472	T	T	11	0	C	12	1	-1	INTERGENIC	-	-	-	0.454545	-0.545455	0.636364	0.636364
Aradu.A03	131745499	G	G	10	0	A	10	1	-1	INTERGENIC	-	-	-	0.5	-0.5	0.7	0.7
Aradu.A03	131745617	G	G	16	0	A	7	1	-1	INTERGENIC	-	-	-	0.571429	-0.571429	0.714286	0.714286
Aradu.A03	131745707	T	T	12	0	C	10	1	-1	INTERGENIC	-	-	-	0.5	-0.5	0.7	0.7
Aradu.A03	131745756	G	G	13	0	A	12	1	-1	INTERGENIC	-	-	-	0.5	-0.5	0.666667	0.666667
Aradu.A03	131745769	G	G	11	0	T	11	1	-1	INTERGENIC	-	-	-	0.454545	-0.545455	0.636364	0.636364
Aradu.A03	131745988	T	T	19	0	C	12	1	-1	INTERGENIC	-	-	-	0.5	-0.5	0.666667	0.666667
Aradu.A03	131746149	G	G	10	0	A	8	1	-1	INTERGENIC	-	-	-	0.5	-0.625	0.75	0.75
Aradu.A03	131746175	T	T	10	0	C	9	1	-1	INTERGENIC	-	-	-	0.555556	-0.555556	0.666667	0.666667
Aradu.A03	131746946	C	C	7	0	T	9	1	-1	INTERGENIC	-	-	-	0.571429	-0.571429	0.714286	0.714286
Aradu.A03	131747300	G	G	12	0	A	8	1	-1	INTERGENIC	-	-	-	0.5	-0.625	0.75	0.75
Aradu.A03	131747510	A	A	7	0	G	8	1	-1	INTERGENIC	-	-	-	0.571429	-0.571429	0.714286	0.714286
Aradu.A03	131747956	T	T	8	0	C	12	1	-1	INTERGENIC	-	-	-	0.5	-0.625	0.75	0.75
Aradu.A03	131748436	A	A	8	0	C	9	1	-1	INTERGENIC	-	-	-	0.5	-0.625	0.75	0.75
Aradu.A03	131751317	T	T	11	0	A	9	1	-1	INTERGENIC	-	-	-	0.555556	-0.555556	0.666667	0.666667
Aradu.A03	131752230	G	G	16	0	T	10	1	-1	INTERGENIC	-	-	-	0.5	-0.5	0.7	0.7
Aradu.A03	131757323	C	C	11	0	T	9	1	-1	INTERGENIC	-	-	-	0.555556	-0.555556	0.666667	0.666667
Aradu.A03	131757358	C	C	13	0	T	8	1	-1	INTERGENIC	-	-	-	0.5	-0.625	0.75	0.75
Aradu.A03	131757528	G	G	7	0	A	8	1	-1	INTERGENIC	-	-	-	0.571429	-0.571429	0.714286	0.714286
Aradu.A03	131757548	G	G	7	0	A	11	1	-1	INTERGENIC	-	-	-	0.571429	-0.571429	0.714286	0.714286
Aradu.A03	131757763	G	G	9	0	A	9	1	-1	INTERGENIC	-	-	-	0.555556	-0.555556	0.666667	0.666667
Aradu.A03	131757825	C	C	7	0	T	12	1	-1	INTERGENIC	-	-	-	0.571429	-0.571429	0.714286	0.714286
Aradu.A03	131757979	G	G	14	0	A	8	1	-1	INTERGENIC	-	-	-	0.5	-0.625	0.75	0.75
Aradu.A03	131757984	A	A	14	0	G	10	1	-1	INTERGENIC	-	-	-	0.5	-0.5	0.7	0.7
Aradu.A03	131758061	T	T	14	0	C	11	1	-1	INTERGENIC	-	-	-	0.454545	-0.545455	0.636364	0.636364
Aradu.A03	131758078	C	C	8	0	T	9	1	-1	INTERGENIC	-	-	-	0.5	-0.625	0.75	0.75
Aradu.A03	131758125	G	G	9	0	A	9	1	-1	INTERGENIC	-	-	-	0.555556	-0.555556	0.666667	0.666667
Aradu.A03	131758186	C	C	15	0	T	9	1	-1	INTERGENIC	-	-	-	0.555556	-0.555556	0.666667	0.666667
Aradu.A03	131758188	C	C	15	0	T	8	1	-1	INTERGENIC	-	-	-	0.5	-0.625	0.75	0.75
Aradu.A03	131758334	C	C	10	0	T	9	1	-1	INTERGENIC	-	-	-	0.555556	-0.555556	0.666667	0.666667
Aradu.A03	131758494	G	G	10	0	A	7	1	-1	INTERGENIC	-	-	-	0.571429	-0.571429	0.714286	0.714286
Aradu.A03	131758670	G	G	14	0	A	8	1	-1	INTERGENIC	-	-	-	0.5	-0.625	0.75	0.75
Aradu.A03	131758680	G	G	12	0	A	7	1	-1	INTERGENIC	-	-	-	0.571429	-0.571429	0.714286	0.714286
Aradu.A03	131758711	G	G	11	0	T	7	1	-1	INTERGENIC	-	-	-	0.571429	-0.571429	0.714286	0.714286
Aradu.A03	131768580	C	C	11	0	T	7	1	-1	INTERGENIC	-	-	-	0.571429	-0.571429	0.714286	0.714286
Aradu.A03	131768695	T	T	17	0	A	10	1	-1	INTERGENIC	-	-	-	0.5	-0.5	0.7	0.7
Aradu.A03	131768714	G	G	19	0	A	13	1	-1	INTERGENIC	-	-	-	0.461538	-0.461538	0.615385	0.615385
Aradu.A03	131775530	A	A	12	0	G	11	1	-1	INTERGENIC	-	-	-	0.454545	-0.545455	0.636364	0.636364
Aradu.A03	131777106	T	T	12	0	A	11	1	-1	INTERGENIC	-	-	-	0.454545	-0.545455	0.636364	0.636364
Aradu.A03	131777252	G	G	7	0	A	12	1	-1	INTERGENIC	-	-	-	0.571429	-0.571429	0.714286	0.714286
Aradu.A03	131777337	C	C	10	0	T	13	1	-1	INTERGENIC	-	-	-	0.5	-0.5	0.7	0.7
Aradu.A03	131777391	G	G	9	0	A	9	1	-1	INTERGENIC	-	-	-	0.555556	-0.555556	0.666667	0.666667
Aradu.A03	131777403	T	T	9	0	C	9	1	-1	INTERGENIC	-	-	-	0.555556	-0.555556	0.666667	0.666667
Aradu.A03	131777498	G	G	10	0	A	7	1	-1	INTERGENIC	-	-	-	0.571429	-0.571429	0.714286	0.714286
Aradu.A03	131777507	T	T	11	0	C	7	1	-1	INTERGENIC	-	-	-	0.571429	-0.571429	0.714286	0.714286
Aradu.A03	131777583	G	G	12	0	A	9	1	-1	INTERGENIC	-	-	-	0.555556	-0.555556	0.666667	0.666667
Aradu.A03	131777589	A	A	12	0	G	9	1	-1	INTERGENIC	-	-	-	0.555556	-0.555556	0.666667	0.666667
Aradu.A03	131777602	T	T	13	0	G	9	1	-1	INTERGENIC	-	-	-	0.555556	-0.555556	0.666667	0.666667
Aradu.A03	131777671	G	G	16	0	A	10	1	-1	INTERGENIC	-	-	-	0.5	-0.5	0.7	0.7
Aradu.A03	131777679	G	G	16	0	A	10	1	-1	INTERGENIC	-	-	-	0.5	-0.5	0.7	0.7
Aradu.A03	131777691	C	C	15	0	T	9	1	-1	INTERGENIC	-	-	-	0.555556	-0.555556	0.666667	0.666667
Aradu.A03	131777743	G	G	13	0	A	8	1	-1	INTERGENIC	-	-	-	0.5	-0.625	0.75	0.75
Aradu.A03	131777787	T	T	14	0	C	14	1	-1	INTERGENIC	-	-	-	0.5	-0.5	0.642857	0.642857
Aradu.A03	131777803	A	A	18	0	G	15	1	-1	INTERGENIC	-	-	-	0.466667	-0.466667	0.6	0.6
Aradu.A03	131778272	C	C	16	0	T	7	1	-1	INTERGENIC	-	-	-	0.571429	-0.571429	0.714286	0.714286
Aradu.A03	131779170	G	G	7	0	A	9	1	-1	INTERGENIC	-	-	-	0.571429	-0.571429	0.714286	0.714286
Aradu.A03	131780267	G	G	14	0	A	7	1	-1	INTERGENIC	-	-	-	0.571429	-0.571429	0.714286	0.714286
Aradu.A03	131780280	C	C	13	0	T	7	1	-1	INTERGENIC	-	-	-	0.571429	-0.571429	0.714286	0.714286
Aradu.A03	131780499	T	T	11	0	C	8	1	-1	INTERGENIC	-	-	-	0.5	-0.625	0.75	0.75
Aradu.A03	131780518	T	T	12	0	G	8	1	-1	INTERGENIC	-	-	-	0.5	-0.625	0.75	0.75
Aradu.A03	131780742	G	G	14	0	A	7	1	-1	INTERGENIC	-	-	-	0.571429	-0.571429	0.714286	0.714286
Aradu.A03	131781425	C	C	8	0	T	10	1	-1	INTERGENIC	-	-	-	0.5	-0.625	0.75	0.75
Aradu.A03	131781429	G	G	8	0	C	9	1	-1	INTERGENIC	-	-	-	0.5	-0.625	0.75	0.75
Aradu.A03	131782934	T	T	9	0	C	10	1	-1	INTERGENIC	-	-	-	0.555556	-0.555556	0.666667	0.666667
Aradu.A03	131782950	G	G	10	0	A	10	1	-1	INTERGENIC	-	-	-	0.5	-0.5	0.7	0.7
Aradu.A03	131786315	A	A	11	0	G	7	1	-1	INTERGENIC	-	-	-	0.571429	-0.571429	0.714286	0.714286
Aradu.A03	131786838	T	T	12	0	C	8	1	-1	INTERGENIC	-	-	-	0.5	-0.625	0.75	0.75
Aradu.A03	131786888	C	C	12	0	T	7	1	-1	INTERGENIC	-	-	-	0.571429	-0.571429	0.714286	0.714286
Aradu.A03	131787054	T	T	10	0	A	9	1	-1	INTERGENIC	-	-	-	0.555556	-0.555556	0.666667	0.666667
Aradu.A03	131787386	G	G	12	0	A	8	1	-1	INTERGENIC	-	-	-	0.5	-0.625	0.75	0.75
Aradu.A03	131787836	G	G	7	0	A	7	1	-1	INTERGENIC	-	-	-	0.571429	-0.571429	0.714286	0.714286
Aradu.A03	131787999	G	G	9	0	A	7	1	-1	INTERGENIC	-	-	-	0.571429	-0.571429	0.714286	0.714286
Aradu.A03	131788002	A	A	10	0	T	7	1	-1	INTERGENIC	-	-	-	0.571429	-0.571429	0.714286	0.714286
Aradu.A03	131788107	A	A	8	0	G	8	1	-1	INTERGENIC	-	-	-	0.5	-0.625	0.75	0.75
Aradu.A03	131788205	G	G	7	0	T	9	1	-1	INTERGENIC	-	-	-	0.571429	-0.571429	0.714286	0.714286
Aradu.A03	131794762	G	G	9	0	A	11	1	-1	INTERGENIC	-	-	-	0.555556	-0.555556	0.666667	0.666667
Aradu.A03	131795049	T	T	15	0	G	7	1	-1	INTERGENIC	-	-	-	0.571429	-0.571429	0.714286	0.714286
Aradu.A03	131795095	G	G	13	0	A	10	1	-1	INTERGENIC	-	-	-	0.5	-0.5	0.7	0.7
Aradu.A03	131795338	G	G	21	0	A	9	1	-1	INTERGENIC	-	-	-	0.555556	-0.555556	0.666667	0.666667
Aradu.A03	131798898	G	G	9	0	A	13	1	-1	INTERGENIC	-	-	-	0.555556	-0.555556	0.666667	0.666667
Aradu.A03	131798952	A	A	10	0	G	10	1	-1	INTERGENIC	-	-	-	0.5	-0.5	0.7	0.7
Aradu.A03	131799043	A	A	11	0	C	13	1	-1	INTERGENIC	-	-	-	0.454545	-0.545455	0.636364	0.636364
Aradu.A03	131799131	T	T	7	0	A	11	1	-1	INTERGENIC	-	-	-	0.571429	-0.571429	0.714286	0.714286
Aradu.A03	131799292	G	G	12	0	C	10	1	-1	INTERGENIC	-	-	-	0.5	-0.5	0.7	0.7
Aradu.A03	131799506	A	A	8	0	C	11	1	-1	INTERGENIC	-	-	-	0.5	-0.625	0.75	0.75
Aradu.A03	131801095	C	C	12	0	T	13	1	-1	INTERGENIC	-	-	-	0.5	-0.5	0.666667	0.666667
Aradu.A03	131801337	T	T	9	0	A	7	1	-1	INTERGENIC	-	-	-	0.571429	-0.571429	0.714286	0.714286
Aradu.A03	131801352	G	G	9	0	A	8	1	-1	INTERGENIC	-	-	-	0.5	-0.625	0.75	0.75
Aradu.A03	131801922	C	C	25	0	T	12	1	-1	INTERGENIC	-	-	-	0.5	-0.5	0.666667	0.666667
Aradu.A03	131801952	C	C	24	0	A	11	1	-1	INTERGENIC	-	-	-	0.454545	-0.545455	0.636364	0.636364
Aradu.A03	131801966	A	A	22	0	G	12	1	-1	INTERGENIC	-	-	-	0.5	-0.5	0.666667	0.666667
Aradu.A03	131802332	T	T	9	0	C	9	1	-1	INTERGENIC	-	-	-	0.555556	-0.555556	0.666667	0.666667
Aradu.A03	131802336	G	G	9	0	A	9	1	-1	INTERGENIC	-	-	-	0.555556	-0.555556	0.666667	0.666667
Aradu.A03	131802564	C	C	8	0	T	7	1	-1	INTERGENIC	-	-	-	0.571429	-0.571429	0.714286	0.714286
Aradu.A03	131802676	T	T	12	0	C	7	1	-1	INTERGENIC	-	-	-	0.571429	-0.571429	0.714286	0.714286
Aradu.A03	131802861	C	C	17	0	T	7	1	-1	INTERGENIC	-	-	-	0.571429	-0.571429	0.714286	0.714286
Aradu.A03	131802905	C	C	14	0	T	14	1	-1	INTERGENIC	-	-	-	0.5	-0.5	0.642857	0.642857
Aradu.A03	131803152	G	G	15	0	A	11	1	-1	INTERGENIC	-	-	-	0.454545	-0.545455	0.636364	0.636364
Aradu.A03	131803434	G	G	15	0	A	12	1	-1	INTERGENIC	-	-	-	0.5	-0.5	0.666667	0.666667
Aradu.A03	131809209	G	G	11	0	C	17	1	-1	INTERGENIC	-	-	-	0.454545	-0.545455	0.636364	0.636364
Aradu.A03	131809237	C	C	9	0	T	19	1	-1	INTERGENIC	-	-	-	0.555556	-0.555556	0.666667	0.666667
Aradu.A03	131810490	A	A	8	0	G	10	1	-1	INTERGENIC	-	-	-	0.5	-0.625	0.75	0.75
Aradu.A03	131810495	G	G	7	0	A	10	1	-1	INTERGENIC	-	-	-	0.571429	-0.571429	0.714286	0.714286
Aradu.A03	131814690	C	C	13	0	T	8	1	-1	INTERGENIC	-	-	-	0.5	-0.625	0.75	0.75
Aradu.A03	131814700	G	G	14	0	T	7	1	-1	INTERGENIC	-	-	-	0.571429	-0.571429	0.714286	0.714286
Aradu.A03	131814722	C	C	13	0	T	9	1	-1	INTERGENIC	-	-	-	0.555556	-0.555556	0.666667	0.666667
Aradu.A03	131814737	C	C	10	0	T	7	1	-1	INTERGENIC	-	-	-	0.571429	-0.571429	0.714286	0.714286
Aradu.A03	131821741	C	C	12	0	T	10	1	-1	INTERGENIC	-	-	-	0.5	-0.5	0.7	0.7
Aradu.A03	131821752	G	G	10	0	A	13	1	-1	INTERGENIC	-	-	-	0.5	-0.5	0.7	0.7
Aradu.A03	131822505	A	A	7	0	T	15	1	-1	INTERGENIC	-	-	-	0.571429	-0.571429	0.714286	0.714286
Aradu.A03	131824043	C	C	12	0	A	16	1	-1	INTERGENIC	-	-	-	0.5	-0.5	0.666667	0.666667
Aradu.A03	131824063	G	G	15	0	A	15	1	-1	INTERGENIC	-	-	-	0.466667	-0.466667	0.6	0.6
Aradu.A03	131835117	C	C	8	0	T	8	1	-1	INTERGENIC	-	-	-	0.5	-0.625	0.75	0.75
Aradu.A03	131835276	G	G	7	0	C	9	1	-1	INTERGENIC	-	-	-	0.571429	-0.571429	0.714286	0.714286
Aradu.A03	131835409	G	G	14	0	T	8	1	-1	INTERGENIC	-	-	-	0.5	-0.625	0.75	0.75
Aradu.A03	131844174	C	C	8	0	A	10	1	-1	INTERGENIC	-	-	-	0.5	-0.625	0.75	0.75
Aradu.A03	131847350	C	C	7	0	T	8	1	-1	INTERGENIC	-	-	-	0.571429	-0.571429	0.714286	0.714286
Aradu.A03	131847377	C	C	10	0	A	9	1	-1	INTERGENIC	-	-	-	0.555556	-0.555556	0.666667	0.666667
Aradu.A03	131847392	C	C	11	0	T	9	1	-1	INTERGENIC	-	-	-	0.555556	-0.555556	0.666667	0.666667
Aradu.A03	131847461	A	A	8	0	G	10	1	-1	INTERGENIC	-	-	-	0.5	-0.625	0.75	0.75
Aradu.A03	131847481	C	C	9	0	T	12	1	-1	INTERGENIC	-	-	-	0.555556	-0.555556	0.666667	0.666667
Aradu.A03	131847603	C	C	7	0	T	9	1	-1	INTERGENIC	-	-	-	0.571429	-0.571429	0.714286	0.714286
Aradu.A03	131847844	G	G	10	0	T	10	1	-1	INTERGENIC	-	-	-	0.5	-0.5	0.7	0.7
Aradu.A03	131847877	T	T	13	0	C	13	1	-1	INTERGENIC	-	-	-	0.461538	-0.461538	0.615385	0.615385
Aradu.A03	131854887	T	T	8	0	A	13	1	-1	INTERGENIC	-	-	-	0.5	-0.625	0.75	0.75
Aradu.A03	131854903	C	C	8	0	T	12	1	-1	INTERGENIC	-	-	-	0.5	-0.625	0.75	0.75
Aradu.A03	131855156	A	A	11	0	G	7	1	-1	INTERGENIC	-	-	-	0.571429	-0.571429	0.714286	0.714286
Aradu.A03	131855228	A	A	12	0	C	12	1	-1	INTERGENIC	-	-	-	0.5	-0.5	0.666667	0.666667
Aradu.A03	131855851	A	A	17	0	G	8	1	-1	INTERGENIC	-	-	-	0.5	-0.625	0.75	0.75
Aradu.A03	131856075	G	G	12	0	A	12	1	-1	INTERGENIC	-	-	-	0.5	-0.5	0.666667	0.666667
Aradu.A03	131856100	C	C	12	0	T	13	1	-1	INTERGENIC	-	-	-	0.5	-0.5	0.666667	0.666667
Aradu.A03	131856181	G	G	12	0	C	12	1	-1	INTERGENIC	-	-	-	0.5	-0.5	0.666667	0.666667
Aradu.A03	131856190	G	G	10	0	A	7	1	-1	INTERGENIC	-	-	-	0.571429	-0.571429	0.714286	0.714286
Aradu.A03	131856838	T	T	13	0	A	15	1	-1	INTERGENIC	-	-	-	0.461538	-0.461538	0.615385	0.615385
Aradu.A03	131857560	A	A	17	0	G	14	1	-1	INTERGENIC	-	-	-	0.5	-0.5	0.642857	0.642857
Aradu.A03	131857574	C	C	17	0	T	15	1	-1	INTERGENIC	-	-	-	0.466667	-0.466667	0.6	0.6
Aradu.A03	131857577	G	G	16	0	A	15	1	-1	INTERGENIC	-	-	-	0.466667	-0.466667	0.6	0.6
Aradu.A03	131857752	C	C	10	0	T	11	1	-1	INTERGENIC	-	-	-	0.5	-0.5	0.7	0.7
Aradu.A03	131864402	C	C	21	0	A	7	1	-1	INTERGENIC	-	-	-	0.571429	-0.571429	0.714286	0.714286
Aradu.A03	131864403	C	C	21	0	A	7	1	-1	INTERGENIC	-	-	-	0.571429	-0.571429	0.714286	0.714286
Aradu.A03	131864666	A	A	19	0	G	9	1	-1	INTERGENIC	-	-	-	0.555556	-0.555556	0.666667	0.666667
Aradu.A03	131864668	C	C	17	0	A	9	1	-1	INTERGENIC	-	-	-	0.555556	-0.555556	0.666667	0.666667
Aradu.A03	131864881	A	A	10	0	C	15	1	-1	INTERGENIC	-	-	-	0.5	-0.5	0.7	0.7
Aradu.A03	131864901	T	T	11	0	C	21	1	-1	INTERGENIC	-	-	-	0.454545	-0.545455	0.636364	0.636364
Aradu.A03	131865433	G	G	7	0	A	14	1	-1	INTERGENIC	-	-	-	0.571429	-0.571429	0.714286	0.714286
Aradu.A03	131866041	C	C	11	0	A	10	1	-1	INTERGENIC	-	-	-	0.5	-0.5	0.7	0.7
Aradu.A03	131866064	G	G	12	0	A	12	1	-1	INTERGENIC	-	-	-	0.5	-0.5	0.666667	0.666667
Aradu.A03	131866073	G	G	10	0	A	12	1	-1	INTERGENIC	-	-	-	0.5	-0.5	0.7	0.7
Aradu.A03	131866533	C	C	11	0	T	11	1	-1	INTERGENIC	-	-	-	0.454545	-0.545455	0.636364	0.636364
Aradu.A03	131866554	C	C	12	0	T	12	1	-1	INTERGENIC	-	-	-	0.5	-0.5	0.666667	0.666667
Aradu.A03	131866570	C	C	13	0	T	12	1	-1	INTERGENIC	-	-	-	0.5	-0.5	0.666667	0.666667
Aradu.A03	131866582	A	A	14	0	G	11	1	-1	INTERGENIC	-	-	-	0.454545	-0.545455	0.636364	0.636364
Aradu.A03	131866665	G	G	16	0	A	7	1	-1	INTERGENIC	-	-	-	0.571429	-0.571429	0.714286	0.714286
Aradu.A03	131866685	A	A	13	0	C	10	1	-1	INTERGENIC	-	-	-	0.5	-0.5	0.7	0.7
Aradu.A03	131866724	T	T	13	0	C	12	1	-1	INTERGENIC	-	-	-	0.5	-0.5	0.666667	0.666667
Aradu.A03	131867039	C	C	12	0	T	9	1	-1	INTERGENIC	-	-	-	0.555556	-0.555556	0.666667	0.666667
Aradu.A03	131867624	T	T	9	0	C	15	1	-1	INTERGENIC	-	-	-	0.555556	-0.555556	0.666667	0.666667
Aradu.A03	131868308	A	A	15	0	G	7	1	-1	INTERGENIC	-	-	-	0.571429	-0.571429	0.714286	0.714286
Aradu.A03	131868532	C	C	23	0	T	10	1	-1	INTERGENIC	-	-	-	0.5	-0.5	0.7	0.7
Aradu.A03	131868554	G	G	21	0	A	13	1	-1	INTERGENIC	-	-	-	0.461538	-0.461538	0.615385	0.615385
Aradu.A03	131868576	A	A	18	0	G	13	1	-1	INTERGENIC	-	-	-	0.461538	-0.461538	0.615385	0.615385
Aradu.A03	131868630	G	G	14	0	A	14	1	-1	INTERGENIC	-	-	-	0.5	-0.5	0.642857	0.642857
Aradu.A03	131868652	G	G	14	0	A	12	1	-1	INTERGENIC	-	-	-	0.5	-0.5	0.666667	0.666667
Aradu.A03	131869174	A	A	11	0	T	7	1	-1	INTERGENIC	-	-	-	0.571429	-0.571429	0.714286	0.714286
Aradu.A03	131869544	G	G	13	0	A	8	1	-1	INTERGENIC	-	-	-	0.5	-0.625	0.75	0.75
Aradu.A03	131870169	G	G	11	0	C	8	1	-1	INTERGENIC	-	-	-	0.5	-0.625	0.75	0.75
Aradu.A03	131870174	T	T	10	0	C	8	1	-1	INTERGENIC	-	-	-	0.5	-0.625	0.75	0.75
Aradu.A03	131870265	G	G	17	0	T	12	1	-1	INTERGENIC	-	-	-	0.5	-0.5	0.666667	0.666667
Aradu.A03	131870268	C	C	18	0	T	11	1	-1	INTERGENIC	-	-	-	0.454545	-0.545455	0.636364	0.636364
Aradu.A03	131870412	C	C	8	0	A	12	1	-1	INTERGENIC	-	-	-	0.5	-0.625	0.75	0.75
Aradu.A03	131870436	A	A	9	0	G	9	1	-1	INTERGENIC	-	-	-	0.555556	-0.555556	0.666667	0.666667
Aradu.A03	131870491	C	C	12	0	G	8	1	-1	INTERGENIC	-	-	-	0.5	-0.625	0.75	0.75
Aradu.A03	131870496	T	T	11	0	C	8	1	-1	INTERGENIC	-	-	-	0.5	-0.625	0.75	0.75
Aradu.A03	131870513	C	C	11	0	T	10	1	-1	INTERGENIC	-	-	-	0.5	-0.5	0.7	0.7
Aradu.A03	131870587	T	T	7	0	C	8	1	-1	INTERGENIC	-	-	-	0.571429	-0.571429	0.714286	0.714286
Aradu.A03	131870905	C	C	7	0	T	7	1	-1	INTERGENIC	-	-	-	0.571429	-0.571429	0.714286	0.714286
Aradu.A03	131870917	T	T	7	0	C	7	1	-1	INTERGENIC	-	-	-	0.571429	-0.571429	0.714286	0.714286
Aradu.A03	131871347	G	G	7	0	A	7	1	-1	INTERGENIC	-	-	-	0.571429	-0.571429	0.714286	0.714286
Aradu.A03	131871348	A	A	7	0	G	7	1	-1	INTERGENIC	-	-	-	0.571429	-0.571429	0.714286	0.714286
Aradu.A03	131871569	C	C	11	0	A	12	1	-1	INTERGENIC	-	-	-	0.454545	-0.545455	0.636364	0.636364
Aradu.A03	131872840	T	T	7	0	G	16	1	-1	INTERGENIC	-	-	-	0.571429	-0.571429	0.714286	0.714286
Aradu.A03	131873719	C	C	8	0	G	7	1	-1	INTERGENIC	-	-	-	0.571429	-0.571429	0.714286	0.714286
Aradu.A03	131876621	T	T	8	0	C	9	1	-1	INTERGENIC	-	-	-	0.5	-0.625	0.75	0.75
Aradu.A03	131876637	C	C	8	0	T	11	1	-1	INTERGENIC	-	-	-	0.5	-0.625	0.75	0.75
Aradu.A03	131876660	A	A	7	0	G	12	1	-1	INTERGENIC	-	-	-	0.571429	-0.571429	0.714286	0.714286
Aradu.A03	131877136	G	G	10	0	T	7	1	-1	INTERGENIC	-	-	-	0.571429	-0.571429	0.714286	0.714286
Aradu.A03	131877156	G	G	11	0	A	8	1	-1	INTERGENIC	-	-	-	0.5	-0.625	0.75	0.75
Aradu.A03	131877166	T	T	11	0	C	8	1	-1	INTERGENIC	-	-	-	0.5	-0.625	0.75	0.75
Aradu.A03	131877182	A	A	10	0	G	10	1	-1	INTERGENIC	-	-	-	0.5	-0.5	0.7	0.7
Aradu.A03	131878691	G	G	10	0	A	7	1	-1	INTERGENIC	-	-	-	0.571429	-0.571429	0.714286	0.714286
Aradu.A03	131878698	T	T	9	0	A	7	1	-1	INTERGENIC	-	-	-	0.571429	-0.571429	0.714286	0.714286
Aradu.A03	131878939	G	G	9	0	A	12	1	-1	INTERGENIC	-	-	-	0.555556	-0.555556	0.666667	0.666667
Aradu.A03	131878995	C	C	8	0	T	12	1	-1	INTERGENIC	-	-	-	0.5	-0.625	0.75	0.75
Aradu.A03	131879046	C	C	9	0	A	13	1	-1	INTERGENIC	-	-	-	0.555556	-0.555556	0.666667	0.666667
Aradu.A03	131879148	T	T	16	0	C	7	1	-1	INTERGENIC	-	-	-	0.571429	-0.571429	0.714286	0.714286
Aradu.A03	131879171	G	G	12	0	A	7	1	-1	INTERGENIC	-	-	-	0.571429	-0.571429	0.714286	0.714286
Aradu.A03	131879675	C	C	8	0	T	11	1	-1	INTERGENIC	-	-	-	0.5	-0.625	0.75	0.75
Aradu.A03	131884429	C	C	10	0	G	11	1	-1	INTERGENIC	-	-	-	0.5	-0.5	0.7	0.7
Aradu.A03	131885768	C	C	12	0	T	13	1	-1	INTERGENIC	-	-	-	0.5	-0.5	0.666667	0.666667
Aradu.A03	131885957	G	G	10	0	C	8	1	-1	INTERGENIC	-	-	-	0.5	-0.625	0.75	0.75
Aradu.A03	131886119	C	C	9	0	T	11	1	-1	INTERGENIC	-	-	-	0.555556	-0.555556	0.666667	0.666667
Aradu.A03	131887329	C	C	8	0	T	14	1	-1	INTERGENIC	-	-	-	0.5	-0.625	0.75	0.75
Aradu.A03	131889092	T	T	8	0	C	16	1	-1	INTERGENIC	-	-	-	0.5	-0.625	0.75	0.75
Aradu.A03	131889798	G	G	7	0	A	7	1	-1	INTERGENIC	-	-	-	0.571429	-0.571429	0.714286	0.714286
Aradu.A03	131896553	G	G	10	0	A	8	1	-1	INTERGENIC	-	-	-	0.5	-0.625	0.75	0.75
Aradu.A03	131896579	C	C	8	0	T	10	1	-1	INTERGENIC	-	-	-	0.5	-0.625	0.75	0.75
Aradu.A03	131897196	C	C	9	0	T	17	1	-1	INTERGENIC	-	-	-	0.555556	-0.555556	0.666667	0.666667
Aradu.A03	131897445	A	A	10	0	G	12	1	-1	INTERGENIC	-	-	-	0.5	-0.5	0.7	0.7
Aradu.A03	131909134	A	A	15	0	G	8	1	-1	INTERGENIC	-	-	-	0.5	-0.625	0.75	0.75
Aradu.A03	131909139	G	G	13	0	T	7	1	-1	INTERGENIC	-	-	-	0.571429	-0.571429	0.714286	0.714286
Aradu.A03	131909174	T	T	12	0	C	7	1	-1	INTERGENIC	-	-	-	0.571429	-0.571429	0.714286	0.714286
Aradu.A03	131909441	G	G	13	0	A	11	1	-1	INTERGENIC	-	-	-	0.454545	-0.545455	0.636364	0.636364
Aradu.A03	131909464	G	G	14	0	A	11	1	-1	INTERGENIC	-	-	-	0.454545	-0.545455	0.636364	0.636364
Aradu.A03	131909507	A	A	16	0	G	11	1	-1	INTERGENIC	-	-	-	0.454545	-0.545455	0.636364	0.636364
Aradu.A03	131910005	T	T	12	0	C	10	1	-1	INTERGENIC	-	-	-	0.5	-0.5	0.7	0.7
Aradu.A03	131911199	A	A	13	0	G	12	1	-1	INTERGENIC	-	-	-	0.5	-0.5	0.666667	0.666667
Aradu.A03	131911258	A	A	15	0	T	14	1	-1	INTERGENIC	-	-	-	0.5	-0.5	0.642857	0.642857
Aradu.A03	131911261	T	T	13	0	C	11	1	-1	INTERGENIC	-	-	-	0.454545	-0.545455	0.636364	0.636364
Aradu.A03	131911786	A	A	10	0	G	7	1	-1	INTERGENIC	-	-	-	0.571429	-0.571429	0.714286	0.714286
Aradu.A03	131912382	G	G	11	0	A	9	1	-1	INTERGENIC	-	-	-	0.555556	-0.555556	0.666667	0.666667
Aradu.A03	131913754	A	A	13	0	G	7	1	-1	INTERGENIC	-	-	-	0.571429	-0.571429	0.714286	0.714286
Aradu.A03	131913795	A	A	10	0	G	7	1	-1	INTERGENIC	-	-	-	0.571429	-0.571429	0.714286	0.714286
Aradu.A03	131915013	C	C	8	0	T	10	1	-1	INTERGENIC	-	-	-	0.5	-0.625	0.75	0.75
Aradu.A03	131915218	G	G	7	0	C	9	1	-1	INTERGENIC	-	-	-	0.571429	-0.571429	0.714286	0.714286
Aradu.A03	131915736	G	G	7	0	C	13	1	-1	INTERGENIC	-	-	-	0.571429	-0.571429	0.714286	0.714286
Aradu.A03	131916299	G	G	10	0	C	7	1	-1	INTERGENIC	-	-	-	0.571429	-0.571429	0.714286	0.714286
Aradu.A03	131916326	G	G	9	0	C	8	1	-1	INTERGENIC	-	-	-	0.5	-0.625	0.75	0.75
Aradu.A03	131916789	C	C	13	0	T	15	1	-1	INTERGENIC	-	-	-	0.461538	-0.461538	0.615385	0.615385
Aradu.A03	131918089	C	C	7	0	T	10	1	-1	INTERGENIC	-	-	-	0.571429	-0.571429	0.714286	0.714286
Aradu.A03	131930729	T	T	7	0	G	8	1	-1	INTERGENIC	-	-	-	0.571429	-0.571429	0.714286	0.714286
Aradu.A03	131930801	G	G	14	0	A	7	1	-1	INTERGENIC	-	-	-	0.571429	-0.571429	0.714286	0.714286
Aradu.A03	131934759	T	T	8	0	A	14	1	-1	INTERGENIC	-	-	-	0.5	-0.625	0.75	0.75
Aradu.A03	131934994	G	G	10	0	T	11	1	-1	INTERGENIC	-	-	-	0.5	-0.5	0.7	0.7
Aradu.A03	131950844	A	A	10	0	C	11	1	-1	INTERGENIC	-	-	-	0.5	-0.5	0.7	0.7
Aradu.A03	131962301	C	C	7	0	A	18	1	-1	INTERGENIC	-	-	-	0.571429	-0.571429	0.714286	0.714286
Aradu.A03	131962318	G	G	8	0	A	16	1	-1	INTERGENIC	-	-	-	0.5	-0.625	0.75	0.75
Aradu.A03	131962656	A	A	7	0	G	8	1	-1	INTERGENIC	-	-	-	0.571429	-0.571429	0.714286	0.714286
Aradu.A03	131962658	G	G	7	0	A	8	1	-1	INTERGENIC	-	-	-	0.571429	-0.571429	0.714286	0.714286
Aradu.A03	131962732	T	T	12	0	C	14	1	-1	INTERGENIC	-	-	-	0.5	-0.5	0.666667	0.666667
Aradu.A03	131962770	G	G	10	0	A	11	1	-1	INTERGENIC	-	-	-	0.5	-0.5	0.7	0.7
Aradu.A03	131962793	C	C	8	0	T	11	1	-1	INTERGENIC	-	-	-	0.5	-0.625	0.75	0.75
Aradu.A03	131963383	T	T	8	0	C	10	1	-1	INTERGENIC	-	-	-	0.5	-0.625	0.75	0.75
Aradu.A03	131963410	G	G	9	0	C	11	1	-1	INTERGENIC	-	-	-	0.555556	-0.555556	0.666667	0.666667
Aradu.A03	131964828	A	A	13	0	G	20	1	-1	INTERGENIC	-	-	-	0.461538	-0.461538	0.615385	0.615385
Aradu.A03	131964859	C	C	7	0	T	17	1	-1	INTERGENIC	-	-	-	0.571429	-0.571429	0.714286	0.714286
Aradu.A03	131964950	C	C	7	0	T	19	1	-1	INTERGENIC	-	-	-	0.571429	-0.571429	0.714286	0.714286
Aradu.A03	131964969	A	A	7	0	G	19	1	-1	INTERGENIC	-	-	-	0.571429	-0.571429	0.714286	0.714286
Aradu.A03	131965141	T	T	7	0	C	16	1	-1	INTERGENIC	-	-	-	0.571429	-0.571429	0.714286	0.714286
Aradu.A03	131965200	G	G	10	0	A	23	1	-1	INTERGENIC	-	-	-	0.5	-0.5	0.7	0.7
Aradu.A03	131965209	G	G	9	0	A	23	1	-1	INTERGENIC	-	-	-	0.555556	-0.555556	0.666667	0.666667
Aradu.A03	131965303	C	C	17	0	T	13	1	-1	INTERGENIC	-	-	-	0.461538	-0.461538	0.615385	0.615385
Aradu.A03	131965357	G	G	9	0	A	13	1	-1	INTERGENIC	-	-	-	0.555556	-0.555556	0.666667	0.666667
Aradu.A03	131966857	A	A	7	0	G	9	1	-1	INTERGENIC	-	-	-	0.571429	-0.571429	0.714286	0.714286
Aradu.A03	131971826	A	A	12	0	G	10	1	-1	INTERGENIC	-	-	-	0.5	-0.5	0.7	0.7
Aradu.A03	131972132	G	G	18	0	C	9	1	-1	INTERGENIC	-	-	-	0.555556	-0.555556	0.666667	0.666667
Aradu.A03	131972300	G	G	14	0	C	8	1	-1	INTERGENIC	-	-	-	0.5	-0.625	0.75	0.75
Aradu.A03	131972978	C	C	9	0	T	8	1	-1	INTERGENIC	-	-	-	0.5	-0.625	0.75	0.75
Aradu.A03	131973024	C	C	8	0	T	7	1	-1	INTERGENIC	-	-	-	0.571429	-0.571429	0.714286	0.714286
Aradu.A03	131973823	A	A	11	0	G	10	1	-1	INTERGENIC	-	-	-	0.5	-0.5	0.7	0.7
Aradu.A03	131977321	A	A	7	0	T	14	1	-1	INTERGENIC	-	-	-	0.571429	-0.571429	0.714286	0.714286
Aradu.A03	131996369	G	G	9	0	A	9	1	-1	INTERGENIC	-	-	-	0.555556	-0.555556	0.666667	0.666667
Aradu.A03	132012613	A	A	7	0	G	9	1	-1	INTERGENIC	-	-	-	0.571429	-0.571429	0.714286	0.714286
Aradu.A03	132012714	A	A	14	0	G	10	1	-1	INTERGENIC	-	-	-	0.5	-0.5	0.7	0.7
Aradu.A03	132012830	G	G	21	0	A	12	1	-1	INTERGENIC	-	-	-	0.5	-0.5	0.666667	0.666667
Aradu.A03	132012848	C	C	15	0	T	12	1	-1	INTERGENIC	-	-	-	0.5	-0.5	0.666667	0.666667
Aradu.A03	132012869	C	C	10	0	T	12	1	-1	INTERGENIC	-	-	-	0.5	-0.5	0.7	0.7
Aradu.A03	132012880	T	T	7	0	C	12	1	-1	INTERGENIC	-	-	-	0.571429	-0.571429	0.714286	0.714286
Aradu.A03	132013076	C	C	9	0	T	16	1	-1	INTERGENIC	-	-	-	0.555556	-0.555556	0.666667	0.666667
Aradu.A03	132013255	A	A	10	0	C	11	1	-1	INTERGENIC	-	-	-	0.5	-0.5	0.7	0.7
Aradu.A03	132013976	A	A	10	0	C	7	1	-1	INTERGENIC	-	-	-	0.571429	-0.571429	0.714286	0.714286
Aradu.A03	132013981	C	C	10	0	T	7	1	-1	INTERGENIC	-	-	-	0.571429	-0.571429	0.714286	0.714286
Aradu.A03	132013986	T	T	9	0	G	8	1	-1	INTERGENIC	-	-	-	0.5	-0.625	0.75	0.75
Aradu.A03	132014368	A	A	10	0	G	7	1	-1	INTERGENIC	-	-	-	0.571429	-0.571429	0.714286	0.714286
Aradu.A03	132014370	A	A	10	0	G	7	1	-1	INTERGENIC	-	-	-	0.571429	-0.571429	0.714286	0.714286
Aradu.A03	132014379	G	G	11	0	A	7	1	-1	INTERGENIC	-	-	-	0.571429	-0.571429	0.714286	0.714286
Aradu.A03	132014383	A	A	11	0	G	7	1	-1	INTERGENIC	-	-	-	0.571429	-0.571429	0.714286	0.714286
Aradu.A03	132014441	C	C	7	0	T	7	1	-1	INTERGENIC	-	-	-	0.571429	-0.571429	0.714286	0.714286
Aradu.A03	132014592	C	C	16	0	T	8	1	-1	INTERGENIC	-	-	-	0.5	-0.625	0.75	0.75
Aradu.A03	132014615	A	A	14	0	T	9	1	-1	INTERGENIC	-	-	-	0.555556	-0.555556	0.666667	0.666667
Aradu.A03	132014833	T	T	7	0	C	9	1	-1	INTERGENIC	-	-	-	0.571429	-0.571429	0.714286	0.714286
Aradu.A03	132015001	T	T	7	0	A	12	1	-1	INTERGENIC	-	-	-	0.571429	-0.571429	0.714286	0.714286
Aradu.A03	132015171	G	G	8	0	A	12	1	-1	INTERGENIC	-	-	-	0.5	-0.625	0.75	0.75
Aradu.A03	132015187	G	G	10	0	A	15	1	-1	INTERGENIC	-	-	-	0.5	-0.5	0.7	0.7
Aradu.A03	132015316	A	A	9	0	G	9	1	-1	INTERGENIC	-	-	-	0.555556	-0.555556	0.666667	0.666667
Aradu.A03	132015358	G	G	13	0	A	8	1	-1	INTERGENIC	-	-	-	0.5	-0.625	0.75	0.75
Aradu.A03	132015373	C	C	10	0	T	8	1	-1	INTERGENIC	-	-	-	0.5	-0.625	0.75	0.75
Aradu.A03	132015407	A	A	8	0	C	13	1	-1	INTERGENIC	-	-	-	0.5	-0.625	0.75	0.75
Aradu.A03	132016441	A	A	11	0	G	13	1	-1	INTERGENIC	-	-	-	0.454545	-0.545455	0.636364	0.636364
Aradu.A03	132017993	A	A	7	0	G	11	1	-1	INTERGENIC	-	-	-	0.571429	-0.571429	0.714286	0.714286
Aradu.A03	132018313	G	G	11	0	A	8	1	-1	INTERGENIC	-	-	-	0.5	-0.625	0.75	0.75
Aradu.A03	132018319	G	G	11	0	A	7	1	-1	INTERGENIC	-	-	-	0.571429	-0.571429	0.714286	0.714286
Aradu.A03	132020645	G	G	10	0	A	11	1	-1	INTERGENIC	-	-	-	0.5	-0.5	0.7	0.7
Aradu.A03	132024933	C	C	10	0	T	9	1	-1	INTERGENIC	-	-	-	0.555556	-0.555556	0.666667	0.666667
Aradu.A03	132024982	A	A	9	0	G	9	1	-1	INTERGENIC	-	-	-	0.555556	-0.555556	0.666667	0.666667
Aradu.A03	132033700	C	C	12	0	T	16	1	-1	INTERGENIC	-	-	-	0.5	-0.5	0.666667	0.666667
Aradu.A03	132033725	G	G	11	0	T	16	1	-1	INTERGENIC	-	-	-	0.454545	-0.545455	0.636364	0.636364
Aradu.A03	132034013	G	G	12	0	A	11	1	-1	INTERGENIC	-	-	-	0.454545	-0.545455	0.636364	0.636364
Aradu.A03	132034364	A	A	11	0	G	9	1	-1	INTERGENIC	-	-	-	0.555556	-0.555556	0.666667	0.666667
Aradu.A03	132034369	C	C	12	0	T	9	1	-1	INTERGENIC	-	-	-	0.555556	-0.555556	0.666667	0.666667
Aradu.A03	132034419	A	A	8	0	T	9	1	-1	INTERGENIC	-	-	-	0.5	-0.625	0.75	0.75
Aradu.A03	132034467	T	T	10	0	C	12	1	-1	INTERGENIC	-	-	-	0.5	-0.5	0.7	0.7
Aradu.A03	132034488	G	G	16	0	A	12	1	-1	INTERGENIC	-	-	-	0.5	-0.5	0.666667	0.666667
Aradu.A03	132035151	G	G	10	0	A	8	1	-1	INTERGENIC	-	-	-	0.5	-0.625	0.75	0.75
Aradu.A03	132035238	A	A	13	0	T	9	1	-1	INTERGENIC	-	-	-	0.555556	-0.555556	0.666667	0.666667
Aradu.A03	132037300	C	C	9	0	T	7	1	-1	INTERGENIC	-	-	-	0.571429	-0.571429	0.714286	0.714286
Aradu.A03	132037342	C	C	13	0	T	7	1	-1	INTERGENIC	-	-	-	0.571429	-0.571429	0.714286	0.714286
Aradu.A03	132037384	G	G	10	0	C	11	1	-1	INTERGENIC	-	-	-	0.5	-0.5	0.7	0.7
Aradu.A03	132037423	G	G	8	0	T	14	1	-1	INTERGENIC	-	-	-	0.5	-0.625	0.75	0.75
Aradu.A03	132038904	A	A	10	0	T	7	1	-1	INTERGENIC	-	-	-	0.571429	-0.571429	0.714286	0.714286
Aradu.A03	132038946	A	A	10	0	G	10	1	-1	INTERGENIC	-	-	-	0.5	-0.5	0.7	0.7
Aradu.A03	132040132	C	C	10	0	T	12	1	-1	INTERGENIC	-	-	-	0.5	-0.5	0.7	0.7
Aradu.A03	132040270	C	C	13	0	T	7	1	-1	INTERGENIC	-	-	-	0.571429	-0.571429	0.714286	0.714286
Aradu.A03	132040920	G	G	10	0	A	15	1	-1	INTERGENIC	-	-	-	0.5	-0.5	0.7	0.7
Aradu.A03	132040973	T	T	16	0	C	15	1	-1	INTERGENIC	-	-	-	0.466667	-0.466667	0.6	0.6
Aradu.A03	132041056	T	T	16	0	C	14	1	-1	INTERGENIC	-	-	-	0.5	-0.5	0.642857	0.642857
Aradu.A03	132041152	G	G	13	0	T	10	1	-1	INTERGENIC	-	-	-	0.5	-0.5	0.7	0.7
Aradu.A03	132041191	A	A	12	0	C	14	1	-1	INTERGENIC	-	-	-	0.5	-0.5	0.666667	0.666667
Aradu.A03	132041373	A	A	11	0	G	15	1	-1	INTERGENIC	-	-	-	0.454545	-0.545455	0.636364	0.636364
Aradu.A03	132041396	T	T	12	0	C	17	1	-1	INTERGENIC	-	-	-	0.5	-0.5	0.666667	0.666667
Aradu.A03	132042796	A	A	11	0	G	8	1	-1	INTERGENIC	-	-	-	0.5	-0.625	0.75	0.75
Aradu.A03	132042824	G	G	10	0	A	9	1	-1	INTERGENIC	-	-	-	0.555556	-0.555556	0.666667	0.666667
Aradu.A03	132043122	C	C	10	0	T	12	1	-1	INTERGENIC	-	-	-	0.5	-0.5	0.7	0.7
Aradu.A03	132043836	A	A	19	0	G	10	1	-1	INTERGENIC	-	-	-	0.5	-0.5	0.7	0.7
Aradu.A03	132043863	G	G	16	0	A	13	1	-1	INTERGENIC	-	-	-	0.461538	-0.461538	0.615385	0.615385
Aradu.A03	132043928	C	C	12	0	T	17	1	-1	INTERGENIC	-	-	-	0.5	-0.5	0.666667	0.666667
Aradu.A03	132044069	T	T	20	0	G	9	1	-1	INTERGENIC	-	-	-	0.555556	-0.555556	0.666667	0.666667
Aradu.A03	132044129	C	C	23	0	T	10	1	-1	INTERGENIC	-	-	-	0.5	-0.5	0.7	0.7
Aradu.A03	132044610	C	C	7	0	T	7	1	-1	INTERGENIC	-	-	-	0.571429	-0.571429	0.714286	0.714286
Aradu.A03	132045789	T	T	9	0	G	11	1	-1	INTERGENIC	-	-	-	0.555556	-0.555556	0.666667	0.666667
Aradu.A03	132046860	G	G	11	0	A	13	1	-1	INTERGENIC	-	-	-	0.454545	-0.545455	0.636364	0.636364
Aradu.A03	132047254	G	G	12	0	A	10	1	-1	INTERGENIC	-	-	-	0.5	-0.5	0.7	0.7
Aradu.A03	132047467	C	C	8	0	T	20	1	-1	INTERGENIC	-	-	-	0.5	-0.625	0.75	0.75
Aradu.A03	132050262	T	T	7	0	A	7	1	-1	INTERGENIC	-	-	-	0.571429	-0.571429	0.714286	0.714286
Aradu.A03	132050263	A	A	7	0	T	7	1	-1	INTERGENIC	-	-	-	0.571429	-0.571429	0.714286	0.714286
Aradu.A03	132050910	G	G	12	0	C	13	1	-1	INTERGENIC	-	-	-	0.5	-0.5	0.666667	0.666667
Aradu.A03	132050911	A	A	12	0	G	13	1	-1	INTERGENIC	-	-	-	0.5	-0.5	0.666667	0.666667
Aradu.A03	132051506	C	C	15	0	T	13	1	-1	INTERGENIC	-	-	-	0.461538	-0.461538	0.615385	0.615385
Aradu.A03	132051566	C	C	11	0	T	11	1	-1	INTERGENIC	-	-	-	0.454545	-0.545455	0.636364	0.636364
Aradu.A03	132051574	C	C	10	0	T	12	1	-1	INTERGENIC	-	-	-	0.5	-0.5	0.7	0.7
Aradu.A03	132051624	A	A	11	0	G	10	1	-1	INTERGENIC	-	-	-	0.5	-0.5	0.7	0.7
Aradu.A03	132051627	A	A	11	0	G	10	1	-1	INTERGENIC	-	-	-	0.5	-0.5	0.7	0.7
Aradu.A03	132061773	C	C	9	0	G	9	1	-1	INTERGENIC	-	-	-	0.555556	-0.555556	0.666667	0.666667
Aradu.A03	132061876	A	A	7	0	T	8	1	-1	INTERGENIC	-	-	-	0.571429	-0.571429	0.714286	0.714286
Aradu.A03	132061877	T	T	7	0	C	8	1	-1	INTERGENIC	-	-	-	0.571429	-0.571429	0.714286	0.714286
Aradu.A03	132062095	A	A	7	0	G	7	1	-1	INTERGENIC	-	-	-	0.571429	-0.571429	0.714286	0.714286
Aradu.A03	132062288	G	G	9	0	A	10	1	-1	INTERGENIC	-	-	-	0.555556	-0.555556	0.666667	0.666667
Aradu.A03	132062529	T	T	17	0	C	13	1	-1	INTERGENIC	-	-	-	0.461538	-0.461538	0.615385	0.615385
Aradu.A03	132062548	C	C	13	0	T	17	1	-1	INTERGENIC	-	-	-	0.461538	-0.461538	0.615385	0.615385
Aradu.A03	132062887	T	T	14	0	G	13	1	-1	INTERGENIC	-	-	-	0.461538	-0.461538	0.615385	0.615385
Aradu.A03	132063264	G	G	14	0	C	7	1	-1	INTERGENIC	-	-	-	0.571429	-0.571429	0.714286	0.714286
Aradu.A03	132063267	T	T	13	0	A	7	1	-1	INTERGENIC	-	-	-	0.571429	-0.571429	0.714286	0.714286
Aradu.A03	132063280	A	A	12	0	G	9	1	-1	INTERGENIC	-	-	-	0.555556	-0.555556	0.666667	0.666667
Aradu.A03	132063302	G	G	13	0	A	8	1	-1	INTERGENIC	-	-	-	0.5	-0.625	0.75	0.75
Aradu.A03	132063333	T	T	12	0	C	8	1	-1	INTERGENIC	-	-	-	0.5	-0.625	0.75	0.75
Aradu.A03	132063382	A	A	11	0	T	8	1	-1	INTERGENIC	-	-	-	0.5	-0.625	0.75	0.75
Aradu.A03	132063466	A	A	13	0	G	8	1	-1	INTERGENIC	-	-	-	0.5	-0.625	0.75	0.75
Aradu.A03	132063976	C	C	8	0	T	7	1	-1	INTERGENIC	-	-	-	0.571429	-0.571429	0.714286	0.714286
Aradu.A03	132063992	T	T	8	0	C	9	1	-1	INTERGENIC	-	-	-	0.5	-0.625	0.75	0.75
Aradu.A03	132064157	G	G	10	0	A	10	1	-1	INTERGENIC	-	-	-	0.5	-0.5	0.7	0.7
Aradu.A03	132064284	G	G	7	0	A	8	1	-1	INTERGENIC	-	-	-	0.571429	-0.571429	0.714286	0.714286
Aradu.A03	132064301	G	G	10	0	A	9	1	-1	INTERGENIC	-	-	-	0.555556	-0.555556	0.666667	0.666667
Aradu.A03	132064320	G	G	10	0	A	8	1	-1	INTERGENIC	-	-	-	0.5	-0.625	0.75	0.75
Aradu.A03	132064348	G	G	13	0	A	9	1	-1	INTERGENIC	-	-	-	0.555556	-0.555556	0.666667	0.666667
Aradu.A03	132064391	C	C	11	0	T	9	1	-1	INTERGENIC	-	-	-	0.555556	-0.555556	0.666667	0.666667
Aradu.A03	132064666	A	A	9	0	G	7	1	-1	INTERGENIC	-	-	-	0.571429	-0.571429	0.714286	0.714286
Aradu.A03	132065097	A	A	8	0	G	11	1	-1	INTERGENIC	-	-	-	0.5	-0.625	0.75	0.75
Aradu.A03	132065288	T	T	11	0	C	7	1	-1	INTERGENIC	-	-	-	0.571429	-0.571429	0.714286	0.714286
Aradu.A03	132066115	G	G	13	0	A	7	1	-1	INTERGENIC	-	-	-	0.571429	-0.571429	0.714286	0.714286
Aradu.A03	132066339	G	G	7	0	A	13	1	-1	INTERGENIC	-	-	-	0.571429	-0.571429	0.714286	0.714286
Aradu.A03	132066579	A	A	10	0	G	12	1	-1	INTERGENIC	-	-	-	0.5	-0.5	0.7	0.7
Aradu.A03	132066599	A	A	8	0	C	13	1	-1	INTERGENIC	-	-	-	0.5	-0.625	0.75	0.75
Aradu.A03	132067006	A	A	10	0	C	11	1	-1	INTERGENIC	-	-	-	0.5	-0.5	0.7	0.7
Aradu.A03	132067008	A	A	10	0	G	11	1	-1	INTERGENIC	-	-	-	0.5	-0.5	0.7	0.7
Aradu.A03	132067085	A	A	8	0	G	7	1	-1	INTERGENIC	-	-	-	0.571429	-0.571429	0.714286	0.714286
Aradu.A03	132067582	A	A	9	0	G	9	1	-1	INTERGENIC	-	-	-	0.555556	-0.555556	0.666667	0.666667
Aradu.A03	132067591	G	G	8	0	A	8	1	-1	INTERGENIC	-	-	-	0.5	-0.625	0.75	0.75
Aradu.A03	132067745	T	T	11	0	C	10	1	-1	INTERGENIC	-	-	-	0.5	-0.5	0.7	0.7
Aradu.A03	132068270	C	C	10	0	T	11	1	-1	INTERGENIC	-	-	-	0.5	-0.5	0.7	0.7
Aradu.A03	132069651	G	G	12	0	T	11	1	-1	INTERGENIC	-	-	-	0.454545	-0.545455	0.636364	0.636364
Aradu.A03	132069653	T	T	12	0	G	11	1	-1	INTERGENIC	-	-	-	0.454545	-0.545455	0.636364	0.636364
Aradu.A03	132069660	T	T	11	0	C	10	1	-1	INTERGENIC	-	-	-	0.5	-0.5	0.7	0.7
Aradu.A03	132069669	A	A	9	0	G	8	1	-1	INTERGENIC	-	-	-	0.5	-0.625	0.75	0.75
Aradu.A03	132069681	A	A	10	0	G	10	1	-1	INTERGENIC	-	-	-	0.5	-0.5	0.7	0.7
Aradu.A03	132069733	T	T	7	0	C	9	1	-1	INTERGENIC	-	-	-	0.571429	-0.571429	0.714286	0.714286
Aradu.A03	132069758	A	A	7	0	G	9	1	-1	INTERGENIC	-	-	-	0.571429	-0.571429	0.714286	0.714286
Aradu.A03	132075539	A	A	15	0	C	10	1	-1	INTERGENIC	-	-	-	0.5	-0.5	0.7	0.7
Aradu.A03	132077930	A	A	15	0	G	7	1	-1	INTERGENIC	-	-	-	0.571429	-0.571429	0.714286	0.714286
Aradu.A03	132077931	T	T	15	0	C	7	1	-1	INTERGENIC	-	-	-	0.571429	-0.571429	0.714286	0.714286
Aradu.A03	132077935	T	T	14	0	C	7	1	-1	INTERGENIC	-	-	-	0.571429	-0.571429	0.714286	0.714286
Aradu.A03	132077952	C	C	11	0	T	10	1	-1	INTERGENIC	-	-	-	0.5	-0.5	0.7	0.7
Aradu.A03	132078727	T	T	16	0	G	7	1	-1	INTERGENIC	-	-	-	0.571429	-0.571429	0.714286	0.714286
Aradu.A03	132078736	A	A	14	0	G	8	1	-1	INTERGENIC	-	-	-	0.5	-0.625	0.75	0.75
Aradu.A03	132078889	A	A	8	0	T	10	1	-1	INTERGENIC	-	-	-	0.5	-0.625	0.75	0.75
Aradu.A03	132078910	T	T	9	0	C	11	1	-1	INTERGENIC	-	-	-	0.555556	-0.555556	0.666667	0.666667
Aradu.A03	132078921	C	C	8	0	T	10	1	-1	INTERGENIC	-	-	-	0.5	-0.625	0.75	0.75
Aradu.A03	132079451	C	C	9	0	T	17	1	-1	INTERGENIC	-	-	-	0.555556	-0.555556	0.666667	0.666667
Aradu.A03	132079460	A	A	8	0	G	18	1	-1	INTERGENIC	-	-	-	0.5	-0.625	0.75	0.75
Aradu.A03	132086387	G	G	7	0	T	7	1	-1	INTERGENIC	-	-	-	0.571429	-0.571429	0.714286	0.714286
Aradu.A03	132086635	G	G	12	0	C	10	1	-1	INTERGENIC	-	-	-	0.5	-0.5	0.7	0.7
Aradu.A03	132086686	C	C	11	0	T	12	1	-1	INTERGENIC	-	-	-	0.454545	-0.545455	0.636364	0.636364
Aradu.A03	132087514	T	T	13	0	A	8	1	-1	INTERGENIC	-	-	-	0.5	-0.625	0.75	0.75
Aradu.A03	132087516	C	C	13	0	T	8	1	-1	INTERGENIC	-	-	-	0.5	-0.625	0.75	0.75
Aradu.A03	132087887	G	G	12	0	C	10	1	-1	INTERGENIC	-	-	-	0.5	-0.5	0.7	0.7
Aradu.A03	132088735	T	T	9	0	A	11	1	-1	INTERGENIC	-	-	-	0.555556	-0.555556	0.666667	0.666667
Aradu.A03	132088739	G	G	9	0	A	8	1	-1	INTERGENIC	-	-	-	0.5	-0.625	0.75	0.75
Aradu.A03	132102305	T	T	10	0	C	13	1	-1	INTERGENIC	-	-	-	0.5	-0.5	0.7	0.7
Aradu.A03	132104030	T	T	11	0	C	16	1	-1	INTERGENIC	-	-	-	0.454545	-0.545455	0.636364	0.636364
Aradu.A03	132104084	A	A	13	0	G	8	1	-1	INTERGENIC	-	-	-	0.5	-0.625	0.75	0.75
Aradu.A03	132104145	A	A	9	0	G	10	1	-1	INTERGENIC	-	-	-	0.555556	-0.555556	0.666667	0.666667
Aradu.A03	132104229	A	A	11	0	C	12	1	-1	INTERGENIC	-	-	-	0.454545	-0.545455	0.636364	0.636364
Aradu.A03	132104248	A	A	10	0	T	9	1	-1	INTERGENIC	-	-	-	0.555556	-0.555556	0.666667	0.666667
Aradu.A03	132104250	C	C	9	0	A	9	1	-1	INTERGENIC	-	-	-	0.555556	-0.555556	0.666667	0.666667
Aradu.A03	132106158	G	G	11	0	A	14	1	-1	INTERGENIC	-	-	-	0.454545	-0.545455	0.636364	0.636364
Aradu.A03	132106406	G	G	7	0	A	12	1	-1	INTERGENIC	-	-	-	0.571429	-0.571429	0.714286	0.714286
Aradu.A03	132106415	A	A	7	0	G	12	1	-1	INTERGENIC	-	-	-	0.571429	-0.571429	0.714286	0.714286
Aradu.A03	132106424	T	T	7	0	C	10	1	-1	INTERGENIC	-	-	-	0.571429	-0.571429	0.714286	0.714286
Aradu.A03	132110356	G	G	10	0	A	8	1	-1	INTERGENIC	-	-	-	0.5	-0.625	0.75	0.75
Aradu.A03	132110843	G	G	8	0	T	10	1	-1	INTERGENIC	-	-	-	0.5	-0.625	0.75	0.75
Aradu.A03	132110856	G	G	9	0	A	10	1	-1	INTERGENIC	-	-	-	0.555556	-0.555556	0.666667	0.666667
Aradu.A03	132110870	T	T	8	0	G	7	1	-1	INTERGENIC	-	-	-	0.571429	-0.571429	0.714286	0.714286
Aradu.A03	132111762	C	C	8	0	T	8	1	-1	INTERGENIC	-	-	-	0.5	-0.625	0.75	0.75
Aradu.A03	132111765	T	T	8	0	C	9	1	-1	INTERGENIC	-	-	-	0.5	-0.625	0.75	0.75
Aradu.A03	132113251	G	G	11	0	A	10	1	-1	INTERGENIC	-	-	-	0.5	-0.5	0.7	0.7
Aradu.A03	132113625	C	C	14	0	G	8	1	-1	INTERGENIC	-	-	-	0.5	-0.625	0.75	0.75
Aradu.A03	132123493	C	C	8	0	T	11	1	-1	INTERGENIC	-	-	-	0.5	-0.625	0.75	0.75
Aradu.A03	132123678	G	G	8	0	T	14	1	-1	INTERGENIC	-	-	-	0.5	-0.625	0.75	0.75
Aradu.A03	132124628	A	A	7	0	G	10	1	-1	INTERGENIC	-	-	-	0.571429	-0.571429	0.714286	0.714286
Aradu.A03	132124636	A	A	8	0	C	8	1	-1	INTERGENIC	-	-	-	0.5	-0.625	0.75	0.75
Aradu.A03	132125621	A	A	13	0	G	9	1	-1	INTERGENIC	-	-	-	0.555556	-0.555556	0.666667	0.666667
Aradu.A03	132126445	G	G	21	0	A	7	1	-1	INTERGENIC	-	-	-	0.571429	-0.571429	0.714286	0.714286
Aradu.A03	132127110	A	A	11	0	C	10	1	-1	INTERGENIC	-	-	-	0.5	-0.5	0.7	0.7
Aradu.A03	132127128	C	C	10	0	T	9	1	-1	INTERGENIC	-	-	-	0.555556	-0.555556	0.666667	0.666667
Aradu.A03	132127830	G	G	12	0	T	11	1	-1	INTERGENIC	-	-	-	0.454545	-0.545455	0.636364	0.636364
Aradu.A03	132127870	A	A	14	0	G	8	1	-1	INTERGENIC	-	-	-	0.5	-0.625	0.75	0.75
Aradu.A03	132128466	G	G	8	0	A	10	1	-1	INTERGENIC	-	-	-	0.5	-0.625	0.75	0.75
Aradu.A03	132128486	G	G	10	0	A	11	1	-1	INTERGENIC	-	-	-	0.5	-0.5	0.7	0.7
Aradu.A03	132128766	C	C	12	0	T	9	1	-1	INTERGENIC	-	-	-	0.555556	-0.555556	0.666667	0.666667
Aradu.A03	132129023	G	G	15	0	T	10	1	-1	INTERGENIC	-	-	-	0.5	-0.5	0.7	0.7
Aradu.A03	132129101	T	T	11	0	C	7	1	-1	INTERGENIC	-	-	-	0.571429	-0.571429	0.714286	0.714286
Aradu.A03	132129771	G	G	17	0	A	10	1	-1	INTERGENIC	-	-	-	0.5	-0.5	0.7	0.7
Aradu.A03	132131976	A	A	10	0	G	12	1	-1	INTERGENIC	-	-	-	0.5	-0.5	0.7	0.7
Aradu.A03	132132035	A	A	13	0	G	10	1	-1	INTERGENIC	-	-	-	0.5	-0.5	0.7	0.7
Aradu.A03	132139824	C	C	7	0	T	9	1	-1	INTERGENIC	-	-	-	0.571429	-0.571429	0.714286	0.714286
Aradu.A03	132139857	G	G	9	0	A	9	1	-1	INTERGENIC	-	-	-	0.555556	-0.555556	0.666667	0.666667
Aradu.A03	132141468	G	G	12	0	A	8	1	-1	INTERGENIC	-	-	-	0.5	-0.625	0.75	0.75
Aradu.A03	132141603	T	T	13	0	C	11	1	-1	INTERGENIC	-	-	-	0.454545	-0.545455	0.636364	0.636364
Aradu.A03	132141641	G	G	16	0	A	9	1	-1	INTERGENIC	-	-	-	0.555556	-0.555556	0.666667	0.666667
Aradu.A03	132141646	T	T	16	0	C	7	1	-1	INTERGENIC	-	-	-	0.571429	-0.571429	0.714286	0.714286
Aradu.A03	132141648	G	G	16	0	A	7	1	-1	INTERGENIC	-	-	-	0.571429	-0.571429	0.714286	0.714286
Aradu.A03	132142124	C	C	10	0	T	10	1	-1	INTERGENIC	-	-	-	0.5	-0.5	0.7	0.7
Aradu.A03	132144043	G	G	7	0	A	8	1	-1	INTERGENIC	-	-	-	0.571429	-0.571429	0.714286	0.714286
Aradu.A03	132144045	A	A	7	0	G	8	1	-1	INTERGENIC	-	-	-	0.571429	-0.571429	0.714286	0.714286
Aradu.A03	132144623	G	G	9	0	A	9	1	-1	INTERGENIC	-	-	-	0.555556	-0.555556	0.666667	0.666667
Aradu.A03	132145041	T	T	12	0	C	11	1	-1	INTERGENIC	-	-	-	0.454545	-0.545455	0.636364	0.636364
Aradu.A03	132145076	G	G	16	0	A	7	1	-1	INTERGENIC	-	-	-	0.571429	-0.571429	0.714286	0.714286
Aradu.A03	132145119	G	G	15	0	A	11	1	-1	INTERGENIC	-	-	-	0.454545	-0.545455	0.636364	0.636364
Aradu.A03	132145161	G	G	13	0	A	12	1	-1	INTERGENIC	-	-	-	0.5	-0.5	0.666667	0.666667
Aradu.A03	132145162	A	A	13	0	G	12	1	-1	INTERGENIC	-	-	-	0.5	-0.5	0.666667	0.666667
Aradu.A03	132145196	A	A	13	0	G	16	1	-1	INTERGENIC	-	-	-	0.461538	-0.461538	0.615385	0.615385
Aradu.A03	132145290	T	T	7	0	C	11	1	-1	INTERGENIC	-	-	-	0.571429	-0.571429	0.714286	0.714286
Aradu.A03	132145299	C	C	8	0	T	12	1	-1	INTERGENIC	-	-	-	0.5	-0.625	0.75	0.75
Aradu.A03	132145463	G	G	10	0	T	8	1	-1	INTERGENIC	-	-	-	0.5	-0.625	0.75	0.75
Aradu.A03	132145470	A	A	11	0	G	9	1	-1	INTERGENIC	-	-	-	0.555556	-0.555556	0.666667	0.666667
Aradu.A03	132145795	C	C	11	0	T	13	1	-1	INTERGENIC	-	-	-	0.454545	-0.545455	0.636364	0.636364
Aradu.A03	132145824	C	C	12	0	T	10	1	-1	INTERGENIC	-	-	-	0.5	-0.5	0.7	0.7
Aradu.A03	132146529	G	G	7	0	C	12	1	-1	INTERGENIC	-	-	-	0.571429	-0.571429	0.714286	0.714286
Aradu.A03	132146988	C	C	17	0	T	7	1	-1	INTERGENIC	-	-	-	0.571429	-0.571429	0.714286	0.714286
Aradu.A03	132146989	T	T	17	0	C	7	1	-1	INTERGENIC	-	-	-	0.571429	-0.571429	0.714286	0.714286
Aradu.A03	132147458	A	A	12	0	G	10	1	-1	INTERGENIC	-	-	-	0.5	-0.5	0.7	0.7
Aradu.A03	132148024	A	A	9	0	C	9	1	-1	INTERGENIC	-	-	-	0.555556	-0.555556	0.666667	0.666667
Aradu.A03	132149032	A	A	10	0	G	7	1	-1	INTERGENIC	-	-	-	0.571429	-0.571429	0.714286	0.714286
Aradu.A03	132149043	G	G	9	0	A	7	1	-1	INTERGENIC	-	-	-	0.571429	-0.571429	0.714286	0.714286
Aradu.A03	132154379	A	A	11	0	T	10	1	-1	INTERGENIC	-	-	-	0.5	-0.5	0.7	0.7
Aradu.A03	132154617	C	C	12	0	T	11	1	-1	INTERGENIC	-	-	-	0.454545	-0.545455	0.636364	0.636364
Aradu.A03	132154907	C	C	10	0	A	7	1	-1	INTERGENIC	-	-	-	0.571429	-0.571429	0.714286	0.714286
Aradu.A03	132155960	A	A	9	0	G	14	1	-1	INTERGENIC	-	-	-	0.555556	-0.555556	0.666667	0.666667
Aradu.A03	132156491	A	A	7	0	G	12	1	-1	INTERGENIC	-	-	-	0.571429	-0.571429	0.714286	0.714286
Aradu.A03	132156635	G	G	11	0	A	8	1	-1	INTERGENIC	-	-	-	0.5	-0.625	0.75	0.75
Aradu.A03	132156984	C	C	8	0	T	14	1	-1	INTERGENIC	-	-	-	0.5	-0.625	0.75	0.75
Aradu.A03	132157118	G	G	11	0	A	16	1	-1	INTERGENIC	-	-	-	0.454545	-0.545455	0.636364	0.636364
Aradu.A03	132159371	G	G	7	0	A	13	1	-1	INTERGENIC	-	-	-	0.571429	-0.571429	0.714286	0.714286
Aradu.A03	132160926	G	G	18	0	A	7	1	-1	INTERGENIC	-	-	-	0.571429	-0.571429	0.714286	0.714286
Aradu.A03	132161074	G	G	13	0	A	12	1	-1	INTERGENIC	-	-	-	0.5	-0.5	0.666667	0.666667
Aradu.A03	132161107	T	T	11	0	C	8	1	-1	INTERGENIC	-	-	-	0.5	-0.625	0.75	0.75
Aradu.A03	132161115	G	G	10	0	A	7	1	-1	INTERGENIC	-	-	-	0.571429	-0.571429	0.714286	0.714286
Aradu.A03	132161152	A	A	12	0	G	7	1	-1	INTERGENIC	-	-	-	0.571429	-0.571429	0.714286	0.714286
Aradu.A03	132161160	C	C	13	0	A	7	1	-1	INTERGENIC	-	-	-	0.571429	-0.571429	0.714286	0.714286
Aradu.A03	132161552	A	A	8	0	G	9	1	-1	INTERGENIC	-	-	-	0.5	-0.625	0.75	0.75
Aradu.A03	132161564	T	T	8	0	C	9	1	-1	INTERGENIC	-	-	-	0.5	-0.625	0.75	0.75
Aradu.A03	132162491	G	G	9	0	A	14	1	-1	INTERGENIC	-	-	-	0.555556	-0.555556	0.666667	0.666667
Aradu.A03	132162512	G	G	10	0	A	19	1	-1	INTERGENIC	-	-	-	0.5	-0.5	0.7	0.7
Aradu.A03	132162874	T	T	15	0	A	17	1	-1	INTERGENIC	-	-	-	0.466667	-0.466667	0.6	0.6
Aradu.A03	132163274	T	T	12	0	C	13	1	-1	INTERGENIC	-	-	-	0.5	-0.5	0.666667	0.666667
Aradu.A03	132164019	C	C	8	0	T	8	1	-1	INTERGENIC	-	-	-	0.5	-0.625	0.75	0.75
Aradu.A03	132165126	G	G	20	0	A	7	1	-1	INTERGENIC	-	-	-	0.571429	-0.571429	0.714286	0.714286
Aradu.A03	132165139	T	T	17	0	C	7	1	-1	INTERGENIC	-	-	-	0.571429	-0.571429	0.714286	0.714286
Aradu.A03	132165150	T	T	18	0	G	7	1	-1	INTERGENIC	-	-	-	0.571429	-0.571429	0.714286	0.714286
Aradu.A03	132165383	A	A	9	0	G	7	1	-1	INTERGENIC	-	-	-	0.571429	-0.571429	0.714286	0.714286
Aradu.A03	132165393	T	T	9	0	C	7	1	-1	INTERGENIC	-	-	-	0.571429	-0.571429	0.714286	0.714286
Aradu.A03	132165972	A	A	13	0	T	14	1	-1	INTERGENIC	-	-	-	0.461538	-0.461538	0.615385	0.615385
Aradu.A03	132166265	T	T	13	0	C	10	1	-1	INTERGENIC	-	-	-	0.5	-0.5	0.7	0.7
Aradu.A03	132166718	A	A	12	0	G	12	1	-1	INTERGENIC	-	-	-	0.5	-0.5	0.666667	0.666667
Aradu.A03	132166734	T	T	14	0	A	11	1	-1	INTERGENIC	-	-	-	0.454545	-0.545455	0.636364	0.636364
Aradu.A03	132167042	T	T	11	0	C	14	1	-1	INTERGENIC	-	-	-	0.454545	-0.545455	0.636364	0.636364
Aradu.A03	132172261	C	C	15	0	T	16	1	-1	INTERGENIC	-	-	-	0.466667	-0.466667	0.6	0.6
Aradu.A03	132173434	G	G	8	0	A	8	1	-1	INTERGENIC	-	-	-	0.5	-0.625	0.75	0.75
Aradu.A03	132174379	C	C	7	0	A	9	1	-1	INTERGENIC	-	-	-	0.571429	-0.571429	0.714286	0.714286
Aradu.A03	132174613	A	A	8	0	G	7	1	-1	INTERGENIC	-	-	-	0.571429	-0.571429	0.714286	0.714286
Aradu.A03	132175391	C	C	11	0	T	7	1	-1	INTERGENIC	-	-	-	0.571429	-0.571429	0.714286	0.714286
Aradu.A03	132175688	C	C	12	0	A	7	1	-1	INTERGENIC	-	-	-	0.571429	-0.571429	0.714286	0.714286
Aradu.A03	132175698	G	G	10	0	A	8	1	-1	INTERGENIC	-	-	-	0.5	-0.625	0.75	0.75
Aradu.A03	132175709	A	A	11	0	G	9	1	-1	INTERGENIC	-	-	-	0.555556	-0.555556	0.666667	0.666667
Aradu.A03	132176118	C	C	13	0	T	7	1	-1	INTERGENIC	-	-	-	0.571429	-0.571429	0.714286	0.714286
Aradu.A03	132176190	G	G	13	0	A	7	1	-1	INTERGENIC	-	-	-	0.571429	-0.571429	0.714286	0.714286
Aradu.A03	132176228	C	C	11	0	T	10	1	-1	INTERGENIC	-	-	-	0.5	-0.5	0.7	0.7
Aradu.A03	132176402	A	A	12	0	G	7	1	-1	INTERGENIC	-	-	-	0.571429	-0.571429	0.714286	0.714286
Aradu.A03	132177125	A	A	8	0	G	7	1	-1	INTERGENIC	-	-	-	0.571429	-0.571429	0.714286	0.714286
Aradu.A03	132177143	T	T	7	0	C	8	1	-1	INTERGENIC	-	-	-	0.571429	-0.571429	0.714286	0.714286
Aradu.A03	132177166	T	T	9	0	C	7	1	-1	INTERGENIC	-	-	-	0.571429	-0.571429	0.714286	0.714286
Aradu.A03	132177597	T	T	8	0	C	7	1	-1	INTERGENIC	-	-	-	0.571429	-0.571429	0.714286	0.714286
Aradu.A03	132177951	C	C	13	0	T	7	1	-1	INTERGENIC	-	-	-	0.571429	-0.571429	0.714286	0.714286
Aradu.A03	132178124	G	G	8	0	A	9	1	-1	INTERGENIC	-	-	-	0.5	-0.625	0.75	0.75
Aradu.A03	132178133	G	G	7	0	A	12	1	-1	INTERGENIC	-	-	-	0.571429	-0.571429	0.714286	0.714286
Aradu.A03	132180072	C	C	9	0	T	8	1	-1	INTERGENIC	-	-	-	0.5	-0.625	0.75	0.75
Aradu.A03	132180826	G	G	10	0	A	13	1	-1	INTERGENIC	-	-	-	0.5	-0.5	0.7	0.7
Aradu.A03	132181348	G	G	9	0	A	9	1	-1	INTERGENIC	-	-	-	0.555556	-0.555556	0.666667	0.666667
Aradu.A03	132181383	A	A	7	0	C	10	1	-1	INTERGENIC	-	-	-	0.571429	-0.571429	0.714286	0.714286
Aradu.A03	132181661	T	T	10	0	A	9	1	-1	INTERGENIC	-	-	-	0.555556	-0.555556	0.666667	0.666667
Aradu.A03	132181662	A	A	10	0	C	9	1	-1	INTERGENIC	-	-	-	0.555556	-0.555556	0.666667	0.666667
Aradu.A03	132181889	G	G	15	0	A	9	1	-1	INTERGENIC	-	-	-	0.555556	-0.555556	0.666667	0.666667
Aradu.A03	132181946	C	C	16	0	T	11	1	-1	INTERGENIC	-	-	-	0.454545	-0.545455	0.636364	0.636364
Aradu.A03	132182091	A	A	12	0	G	15	1	-1	INTERGENIC	-	-	-	0.5	-0.5	0.666667	0.666667
Aradu.A03	132182193	A	A	8	0	G	7	1	-1	INTERGENIC	-	-	-	0.571429	-0.571429	0.714286	0.714286
Aradu.A03	132182200	T	T	9	0	C	8	1	-1	INTERGENIC	-	-	-	0.5	-0.625	0.75	0.75
Aradu.A03	132182224	G	G	9	0	C	8	1	-1	INTERGENIC	-	-	-	0.5	-0.625	0.75	0.75
Aradu.A03	132183372	G	G	11	0	T	9	1	-1	INTERGENIC	-	-	-	0.555556	-0.555556	0.666667	0.666667
Aradu.A03	132183493	A	A	10	0	G	12	1	-1	INTERGENIC	-	-	-	0.5	-0.5	0.7	0.7
Aradu.A03	132183719	C	C	13	0	T	8	1	-1	INTERGENIC	-	-	-	0.5	-0.625	0.75	0.75
Aradu.A03	132183961	T	T	12	0	C	8	1	-1	INTERGENIC	-	-	-	0.5	-0.625	0.75	0.75
Aradu.A03	132184527	G	G	15	0	A	9	1	-1	INTERGENIC	-	-	-	0.555556	-0.555556	0.666667	0.666667
Aradu.A03	132185049	A	A	10	0	G	11	1	-1	INTERGENIC	-	-	-	0.5	-0.5	0.7	0.7
Aradu.A03	132186273	T	T	11	0	C	9	1	-1	INTERGENIC	-	-	-	0.555556	-0.555556	0.666667	0.666667
Aradu.A03	132186461	C	C	15	0	G	13	1	-1	INTERGENIC	-	-	-	0.461538	-0.461538	0.615385	0.615385
Aradu.A03	132186586	G	G	10	0	A	13	1	-1	INTERGENIC	-	-	-	0.5	-0.5	0.7	0.7
Aradu.A03	132186606	A	A	12	0	C	11	1	-1	INTERGENIC	-	-	-	0.454545	-0.545455	0.636364	0.636364
Aradu.A03	132188011	T	T	8	0	A	8	1	-1	INTERGENIC	-	-	-	0.5	-0.625	0.75	0.75
Aradu.A03	132193609	T	T	16	0	C	12	1	-1	INTERGENIC	-	-	-	0.5	-0.5	0.666667	0.666667
Aradu.A03	132193612	T	T	14	0	C	12	1	-1	INTERGENIC	-	-	-	0.5	-0.5	0.666667	0.666667
Aradu.A03	132193797	T	T	11	0	C	12	1	-1	INTERGENIC	-	-	-	0.454545	-0.545455	0.636364	0.636364
Aradu.A03	132196361	A	A	8	0	G	12	1	-1	INTERGENIC	-	-	-	0.5	-0.625	0.75	0.75
Aradu.A03	132196363	A	A	8	0	G	13	1	-1	INTERGENIC	-	-	-	0.5	-0.625	0.75	0.75
Aradu.A03	132196954	C	C	8	0	T	18	1	-1	INTERGENIC	-	-	-	0.5	-0.625	0.75	0.75
Aradu.A03	132197129	C	C	20	0	T	16	1	-1	INTERGENIC	-	-	-	0.4375	-0.4375	0.5625	0.5625
Aradu.A03	132197223	A	A	13	0	G	12	1	-1	INTERGENIC	-	-	-	0.5	-0.5	0.666667	0.666667
Aradu.A03	132197446	G	G	20	0	A	9	1	-1	INTERGENIC	-	-	-	0.555556	-0.555556	0.666667	0.666667
Aradu.A03	132197609	A	A	10	0	G	15	1	-1	INTERGENIC	-	-	-	0.5	-0.5	0.7	0.7
Aradu.A03	132197661	T	T	10	0	C	11	1	-1	INTERGENIC	-	-	-	0.5	-0.5	0.7	0.7
Aradu.A03	132198664	G	G	18	0	A	13	1	-1	INTERGENIC	-	-	-	0.461538	-0.461538	0.615385	0.615385
Aradu.A03	132198915	T	T	18	0	C	14	1	-1	INTERGENIC	-	-	-	0.5	-0.5	0.642857	0.642857
Aradu.A03	132198943	C	C	16	0	T	9	1	-1	INTERGENIC	-	-	-	0.555556	-0.555556	0.666667	0.666667
Aradu.A03	132198958	C	C	13	0	T	7	1	-1	INTERGENIC	-	-	-	0.571429	-0.571429	0.714286	0.714286
Aradu.A03	132199019	C	C	8	0	T	13	1	-1	INTERGENIC	-	-	-	0.5	-0.625	0.75	0.75
Aradu.A03	132199025	A	A	8	0	G	14	1	-1	INTERGENIC	-	-	-	0.5	-0.625	0.75	0.75
Aradu.A03	132199160	A	A	10	0	G	13	1	-1	INTERGENIC	-	-	-	0.5	-0.5	0.7	0.7
Aradu.A03	132199187	G	G	12	0	A	13	1	-1	INTERGENIC	-	-	-	0.5	-0.5	0.666667	0.666667
Aradu.A03	132199258	C	C	17	0	T	15	1	-1	INTERGENIC	-	-	-	0.466667	-0.466667	0.6	0.6
Aradu.A03	132199377	T	T	10	0	C	15	1	-1	INTERGENIC	-	-	-	0.5	-0.5	0.7	0.7
Aradu.A03	132199479	G	G	9	0	A	11	1	-1	INTERGENIC	-	-	-	0.555556	-0.555556	0.666667	0.666667
Aradu.A03	132199485	C	C	9	0	T	12	1	-1	INTERGENIC	-	-	-	0.555556	-0.555556	0.666667	0.666667
Aradu.A03	132199672	G	G	9	0	A	10	1	-1	INTERGENIC	-	-	-	0.555556	-0.555556	0.666667	0.666667
Aradu.A03	132199757	C	C	9	0	T	13	1	-1	INTERGENIC	-	-	-	0.555556	-0.555556	0.666667	0.666667
Aradu.A03	132201437	T	T	18	0	C	14	1	-1	INTERGENIC	-	-	-	0.5	-0.5	0.642857	0.642857
Aradu.A03	132201763	A	A	7	0	G	7	1	-1	INTERGENIC	-	-	-	0.571429	-0.571429	0.714286	0.714286
Aradu.A03	132201800	T	T	7	0	C	8	1	-1	INTERGENIC	-	-	-	0.571429	-0.571429	0.714286	0.714286
Aradu.A03	132201811	G	G	10	0	A	9	1	-1	INTERGENIC	-	-	-	0.555556	-0.555556	0.666667	0.666667
Aradu.A03	132201832	C	C	14	0	A	8	1	-1	INTERGENIC	-	-	-	0.5	-0.625	0.75	0.75
Aradu.A03	132201852	C	C	15	0	T	8	1	-1	INTERGENIC	-	-	-	0.5	-0.625	0.75	0.75
Aradu.A03	132202105	T	T	15	0	A	13	1	-1	INTERGENIC	-	-	-	0.461538	-0.461538	0.615385	0.615385
Aradu.A03	132202142	C	C	20	0	T	17	1	-1	INTERGENIC	-	-	-	0.470588	-0.470588	0.588235	0.588235
Aradu.A03	132202157	A	A	21	0	G	14	1	-1	INTERGENIC	-	-	-	0.5	-0.5	0.642857	0.642857
Aradu.A03	132202162	G	G	21	0	T	13	1	-1	INTERGENIC	-	-	-	0.461538	-0.461538	0.615385	0.615385
Aradu.A03	132202244	G	G	17	0	A	13	1	-1	INTERGENIC	-	-	-	0.461538	-0.461538	0.615385	0.615385
Aradu.A03	132202288	C	C	18	0	T	13	1	-1	INTERGENIC	-	-	-	0.461538	-0.461538	0.615385	0.615385
Aradu.A03	132202306	C	C	19	0	T	14	1	-1	INTERGENIC	-	-	-	0.5	-0.5	0.642857	0.642857
Aradu.A03	132202424	G	G	18	0	A	7	1	-1	INTERGENIC	-	-	-	0.571429	-0.571429	0.714286	0.714286
Aradu.A03	132202426	G	G	19	0	C	8	1	-1	INTERGENIC	-	-	-	0.5	-0.625	0.75	0.75
Aradu.A03	132211252	T	T	9	0	G	12	1	-1	INTERGENIC	-	-	-	0.555556	-0.555556	0.666667	0.666667
Aradu.A03	132221076	T	T	18	0	C	10	1	-1	INTERGENIC	-	-	-	0.5	-0.5	0.7	0.7
Aradu.A03	132221126	A	A	12	0	T	8	1	-1	INTERGENIC	-	-	-	0.5	-0.625	0.75	0.75
Aradu.A03	132222831	T	T	10	0	C	11	1	-1	INTERGENIC	-	-	-	0.5	-0.5	0.7	0.7
Aradu.A03	132222890	G	G	14	0	T	15	1	-1	INTERGENIC	-	-	-	0.5	-0.5	0.642857	0.642857
Aradu.A03	132223121	G	G	14	0	A	10	1	-1	INTERGENIC	-	-	-	0.5	-0.5	0.7	0.7
Aradu.A03	132223159	A	A	13	0	T	13	1	-1	INTERGENIC	-	-	-	0.461538	-0.461538	0.615385	0.615385
Aradu.A03	132223331	C	C	10	0	T	13	1	-1	INTERGENIC	-	-	-	0.5	-0.5	0.7	0.7
Aradu.A03	132223710	C	C	11	0	T	7	1	-1	INTERGENIC	-	-	-	0.571429	-0.571429	0.714286	0.714286
Aradu.A03	132224571	C	C	14	0	T	10	1	-1	INTERGENIC	-	-	-	0.5	-0.5	0.7	0.7
Aradu.A03	132224595	C	C	10	0	T	7	1	-1	INTERGENIC	-	-	-	0.571429	-0.571429	0.714286	0.714286
Aradu.A03	132224924	G	G	21	0	A	14	1	-1	INTERGENIC	-	-	-	0.5	-0.5	0.642857	0.642857
Aradu.A03	132225219	A	A	15	0	G	15	1	-1	INTERGENIC	-	-	-	0.466667	-0.466667	0.6	0.6
Aradu.A03	132226228	C	C	9	0	A	10	1	-1	INTERGENIC	-	-	-	0.555556	-0.555556	0.666667	0.666667
Aradu.A03	132226435	C	C	15	0	A	9	1	-1	INTERGENIC	-	-	-	0.555556	-0.555556	0.666667	0.666667
Aradu.A03	132226651	A	A	18	0	G	11	1	-1	INTERGENIC	-	-	-	0.454545	-0.545455	0.636364	0.636364
Aradu.A03	132226671	G	G	16	0	T	9	1	-1	INTERGENIC	-	-	-	0.555556	-0.555556	0.666667	0.666667
Aradu.A03	132226872	T	T	8	0	C	12	1	-1	INTERGENIC	-	-	-	0.5	-0.625	0.75	0.75
Aradu.A03	132233994	A	A	16	0	T	9	1	-1	INTERGENIC	-	-	-	0.555556	-0.555556	0.666667	0.666667
Aradu.A03	132235314	G	G	11	0	A	11	1	-1	INTERGENIC	-	-	-	0.454545	-0.545455	0.636364	0.636364
Aradu.A03	132239389	A	A	32	0	C	9	1	-1	INTERGENIC	-	-	-	0.555556	-0.555556	0.666667	0.666667
Aradu.A03	132240919	A	A	20	0	G	10	1	-1	INTERGENIC	-	-	-	0.5	-0.5	0.7	0.7
Aradu.A03	132240954	A	A	13	0	G	16	1	-1	INTERGENIC	-	-	-	0.461538	-0.461538	0.615385	0.615385
Aradu.A03	132241116	A	A	15	0	G	8	1	-1	INTERGENIC	-	-	-	0.5	-0.625	0.75	0.75
Aradu.A03	132241128	A	A	16	0	G	7	1	-1	INTERGENIC	-	-	-	0.571429	-0.571429	0.714286	0.714286
Aradu.A03	132247015	A	A	8	0	G	8	1	-1	INTERGENIC	-	-	-	0.5	-0.625	0.75	0.75
Aradu.A03	132247016	C	C	8	0	T	8	1	-1	INTERGENIC	-	-	-	0.5	-0.625	0.75	0.75
Aradu.A03	132247266	C	C	15	0	T	8	1	-1	INTERGENIC	-	-	-	0.5	-0.625	0.75	0.75
Aradu.A03	132262481	C	C	8	0	G	10	1	-1	INTERGENIC	-	-	-	0.5	-0.625	0.75	0.75
Aradu.A03	132262494	T	T	7	0	C	10	1	-1	INTERGENIC	-	-	-	0.571429	-0.571429	0.714286	0.714286
Aradu.A03	132280309	A	A	9	0	G	9	1	-1	INTERGENIC	-	-	-	0.555556	-0.555556	0.666667	0.666667
Aradu.A03	132296316	T	T	11	0	A	9	1	-1	INTERGENIC	-	-	-	0.555556	-0.555556	0.666667	0.666667
Aradu.A03	132296347	A	A	12	0	G	8	1	-1	INTERGENIC	-	-	-	0.5	-0.625	0.75	0.75
Aradu.A03	132309563	T	T	18	0	C	7	1	-1	INTERGENIC	-	-	-	0.571429	-0.571429	0.714286	0.714286
Aradu.A03	132309595	G	G	11	0	A	10	1	-1	INTERGENIC	-	-	-	0.5	-0.5	0.7	0.7
Aradu.A03	132314044	C	C	9	0	T	8	1	-1	INTERGENIC	-	-	-	0.5	-0.625	0.75	0.75
Aradu.A03	132314716	C	C	12	0	T	11	1	-1	INTERGENIC	-	-	-	0.454545	-0.545455	0.636364	0.636364
Aradu.A03	132318155	T	T	33	0	G	10	1	-1	INTERGENIC	-	-	-	0.5	-0.5	0.7	0.7
Aradu.A03	132321903	C	C	7	0	A	8	1	-1	INTERGENIC	-	-	-	0.571429	-0.571429	0.714286	0.714286
Aradu.A03	132325238	T	T	21	0	C	12	1	-1	INTERGENIC	-	-	-	0.5	-0.5	0.666667	0.666667
Aradu.A03	132326872	A	A	27	0	C	10	1	-1	INTERGENIC	-	-	-	0.5	-0.5	0.7	0.7
Aradu.A03	132327636	G	G	10	0	A	12	1	-1	INTERGENIC	-	-	-	0.5	-0.5	0.7	0.7
Aradu.A03	132329545	C	C	9	0	T	8	1	-1	INTERGENIC	-	-	-	0.5	-0.625	0.75	0.75
Aradu.A03	132329552	A	A	9	0	G	8	1	-1	INTERGENIC	-	-	-	0.5	-0.625	0.75	0.75
Aradu.A03	132339771	C	C	11	0	T	7	1	-1	INTERGENIC	-	-	-	0.571429	-0.571429	0.714286	0.714286
Aradu.A03	132340356	A	A	23	0	G	12	1	-1	INTERGENIC	-	-	-	0.5	-0.5	0.666667	0.666667
Aradu.A03	132340901	G	G	19	0	A	7	1	-1	INTERGENIC	-	-	-	0.571429	-0.571429	0.714286	0.714286
Aradu.A03	132342640	G	G	23	0	A	7	1	-1	INTERGENIC	-	-	-	0.571429	-0.571429	0.714286	0.714286
Aradu.A03	132342910	C	C	34	0	T	10	1	-1	INTERGENIC	-	-	-	0.5	-0.5	0.7	0.7
Aradu.A03	132342921	C	C	32	0	T	11	1	-1	INTERGENIC	-	-	-	0.454545	-0.545455	0.636364	0.636364
Aradu.A03	132342971	C	C	21	0	T	11	1	-1	INTERGENIC	-	-	-	0.454545	-0.545455	0.636364	0.636364
Aradu.A03	132343135	G	G	24	0	A	7	1	-1	INTERGENIC	-	-	-	0.571429	-0.571429	0.714286	0.714286
Aradu.A03	132343369	C	C	15	0	T	13	1	-1	INTERGENIC	-	-	-	0.461538	-0.461538	0.615385	0.615385
Aradu.A03	132343372	A	A	15	0	G	14	1	-1	INTERGENIC	-	-	-	0.5	-0.5	0.642857	0.642857
Aradu.A03	132343840	T	T	16	0	C	7	1	-1	INTERGENIC	-	-	-	0.571429	-0.571429	0.714286	0.714286
Aradu.A03	132346352	A	A	8	0	G	9	1	-1	INTERGENIC	-	-	-	0.5	-0.625	0.75	0.75
Aradu.A03	132347278	C	C	23	0	T	16	1	-1	INTERGENIC	-	-	-	0.4375	-0.4375	0.5625	0.5625
Aradu.A03	132351431	C	C	21	0	T	8	1	-1	INTERGENIC	-	-	-	0.5	-0.625	0.75	0.75
Aradu.A03	132355480	T	T	7	0	C	12	1	-1	INTERGENIC	-	-	-	0.571429	-0.571429	0.714286	0.714286
Aradu.A03	132359209	C	C	11	0	A	10	1	-1	INTERGENIC	-	-	-	0.5	-0.5	0.7	0.7
Aradu.A03	132359256	G	G	15	0	A	10	1	-1	INTERGENIC	-	-	-	0.5	-0.5	0.7	0.7
Aradu.A03	132359476	C	C	16	0	T	10	1	-1	INTERGENIC	-	-	-	0.5	-0.5	0.7	0.7
Aradu.A03	132359863	A	A	7	0	T	7	1	-1	INTERGENIC	-	-	-	0.571429	-0.571429	0.714286	0.714286
Aradu.A03	132361697	G	G	9	0	A	12	1	-1	INTERGENIC	-	-	-	0.555556	-0.555556	0.666667	0.666667
Aradu.A03	132361701	T	T	10	0	G	11	1	-1	INTERGENIC	-	-	-	0.5	-0.5	0.7	0.7
Aradu.A03	132361897	G	G	8	0	A	7	1	-1	INTERGENIC	-	-	-	0.571429	-0.571429	0.714286	0.714286
Aradu.A03	132363641	G	G	10	0	A	7	1	-1	INTERGENIC	-	-	-	0.571429	-0.571429	0.714286	0.714286
Aradu.A03	132364194	T	T	11	0	C	8	1	-1	INTERGENIC	-	-	-	0.5	-0.625	0.75	0.75
Aradu.A03	132364216	C	C	12	0	T	10	1	-1	INTERGENIC	-	-	-	0.5	-0.5	0.7	0.7
Aradu.A03	132364220	G	G	13	0	A	10	1	-1	INTERGENIC	-	-	-	0.5	-0.5	0.7	0.7
Aradu.A03	132364248	T	T	11	0	C	7	1	-1	INTERGENIC	-	-	-	0.571429	-0.571429	0.714286	0.714286
Aradu.A03	132364799	G	G	7	0	A	8	1	-1	INTERGENIC	-	-	-	0.571429	-0.571429	0.714286	0.714286
Aradu.A03	132364807	A	A	7	0	G	7	1	-1	INTERGENIC	-	-	-	0.571429	-0.571429	0.714286	0.714286
Aradu.A03	132365022	T	T	10	0	G	7	1	-1	INTERGENIC	-	-	-	0.571429	-0.571429	0.714286	0.714286
Aradu.A03	132365062	G	G	12	0	T	7	1	-1	INTERGENIC	-	-	-	0.571429	-0.571429	0.714286	0.714286
Aradu.A03	132365178	A	A	10	0	G	7	1	-1	INTERGENIC	-	-	-	0.571429	-0.571429	0.714286	0.714286
Aradu.A03	132365562	G	G	11	0	T	14	1	-1	INTERGENIC	-	-	-	0.454545	-0.545455	0.636364	0.636364
Aradu.A03	132365602	C	C	13	0	T	19	1	-1	INTERGENIC	-	-	-	0.461538	-0.461538	0.615385	0.615385
Aradu.A03	132365629	T	T	9	0	C	15	1	-1	INTERGENIC	-	-	-	0.555556	-0.555556	0.666667	0.666667
Aradu.A03	132365768	T	T	19	0	C	15	1	-1	INTERGENIC	-	-	-	0.466667	-0.466667	0.6	0.6
Aradu.A03	132366661	T	T	9	0	C	12	1	-1	INTERGENIC	-	-	-	0.555556	-0.555556	0.666667	0.666667
Aradu.A03	132366771	A	A	10	0	G	10	1	-1	INTERGENIC	-	-	-	0.5	-0.5	0.7	0.7
Aradu.A03	132366973	G	G	9	0	A	9	1	-1	INTERGENIC	-	-	-	0.555556	-0.555556	0.666667	0.666667
Aradu.A03	132367023	A	A	12	0	C	15	1	-1	INTERGENIC	-	-	-	0.5	-0.5	0.666667	0.666667
Aradu.A03	132367381	A	A	9	0	G	9	1	-1	INTERGENIC	-	-	-	0.555556	-0.555556	0.666667	0.666667
Aradu.A03	132367901	G	G	9	0	A	7	1	-1	INTERGENIC	-	-	-	0.571429	-0.571429	0.714286	0.714286
Aradu.A03	132367999	T	T	9	0	C	7	1	-1	INTERGENIC	-	-	-	0.571429	-0.571429	0.714286	0.714286
Aradu.A03	132369298	A	A	18	0	G	9	1	-1	INTERGENIC	-	-	-	0.555556	-0.555556	0.666667	0.666667
Aradu.A03	132369485	T	T	11	0	C	16	1	-1	INTERGENIC	-	-	-	0.454545	-0.545455	0.636364	0.636364
Aradu.A03	132369515	A	A	11	0	G	13	1	-1	INTERGENIC	-	-	-	0.454545	-0.545455	0.636364	0.636364
Aradu.A03	132369705	G	G	10	0	A	7	1	-1	INTERGENIC	-	-	-	0.571429	-0.571429	0.714286	0.714286
Aradu.A03	132369743	T	T	15	0	C	10	1	-1	INTERGENIC	-	-	-	0.5	-0.5	0.7	0.7
Aradu.A03	132369781	C	C	11	0	T	13	1	-1	INTERGENIC	-	-	-	0.454545	-0.545455	0.636364	0.636364
Aradu.A03	132369782	C	C	11	0	A	13	1	-1	INTERGENIC	-	-	-	0.454545	-0.545455	0.636364	0.636364
Aradu.A03	132369805	A	A	8	0	G	13	1	-1	INTERGENIC	-	-	-	0.5	-0.625	0.75	0.75
Aradu.A03	132370811	T	T	9	0	C	10	1	-1	INTERGENIC	-	-	-	0.555556	-0.555556	0.666667	0.666667
Aradu.A03	132370927	C	C	15	0	T	16	1	-1	INTERGENIC	-	-	-	0.466667	-0.466667	0.6	0.6
Aradu.A03	132370964	T	T	13	0	G	13	1	-1	INTERGENIC	-	-	-	0.461538	-0.461538	0.615385	0.615385
Aradu.A03	132373041	T	T	9	0	C	10	1	-1	INTERGENIC	-	-	-	0.555556	-0.555556	0.666667	0.666667
Aradu.A03	132373399	A	A	16	0	G	9	1	-1	INTERGENIC	-	-	-	0.555556	-0.555556	0.666667	0.666667
Aradu.A03	132373401	A	A	16	0	G	9	1	-1	INTERGENIC	-	-	-	0.555556	-0.555556	0.666667	0.666667
Aradu.A03	132373950	A	A	9	0	C	16	1	-1	INTERGENIC	-	-	-	0.555556	-0.555556	0.666667	0.666667
Aradu.A03	132373991	T	T	7	0	C	19	1	-1	INTERGENIC	-	-	-	0.571429	-0.571429	0.714286	0.714286
Aradu.A03	132375158	A	A	8	0	G	10	1	-1	INTERGENIC	-	-	-	0.5	-0.625	0.75	0.75
Aradu.A03	132375176	T	T	8	0	C	8	1	-1	INTERGENIC	-	-	-	0.5	-0.625	0.75	0.75
Aradu.A03	132375388	A	A	14	0	G	9	1	-1	INTERGENIC	-	-	-	0.555556	-0.555556	0.666667	0.666667
Aradu.A03	132375411	T	T	14	0	C	11	1	-1	INTERGENIC	-	-	-	0.454545	-0.545455	0.636364	0.636364
Aradu.A03	132375456	G	G	14	0	A	11	1	-1	INTERGENIC	-	-	-	0.454545	-0.545455	0.636364	0.636364
Aradu.A03	132375487	A	A	13	0	C	7	1	-1	INTERGENIC	-	-	-	0.571429	-0.571429	0.714286	0.714286
Aradu.A03	132375517	C	C	15	0	T	9	1	-1	INTERGENIC	-	-	-	0.555556	-0.555556	0.666667	0.666667
Aradu.A03	132375556	C	C	13	0	T	9	1	-1	INTERGENIC	-	-	-	0.555556	-0.555556	0.666667	0.666667
Aradu.A03	132375741	G	G	18	0	A	7	1	-1	INTERGENIC	-	-	-	0.571429	-0.571429	0.714286	0.714286
Aradu.A03	132375753	G	G	18	0	A	8	1	-1	INTERGENIC	-	-	-	0.5	-0.625	0.75	0.75
Aradu.A03	132375884	G	G	11	0	A	7	1	-1	INTERGENIC	-	-	-	0.571429	-0.571429	0.714286	0.714286
Aradu.A03	132375902	A	A	15	0	G	7	1	-1	INTERGENIC	-	-	-	0.571429	-0.571429	0.714286	0.714286
Aradu.A03	132375923	G	G	21	0	A	12	1	-1	INTERGENIC	-	-	-	0.5	-0.5	0.666667	0.666667
Aradu.A03	132375930	A	A	19	0	G	13	1	-1	INTERGENIC	-	-	-	0.461538	-0.461538	0.615385	0.615385
Aradu.A03	132375933	G	G	20	0	A	13	1	-1	INTERGENIC	-	-	-	0.461538	-0.461538	0.615385	0.615385
Aradu.A03	132376215	G	G	14	0	A	11	1	-1	INTERGENIC	-	-	-	0.454545	-0.545455	0.636364	0.636364
Aradu.A03	132376520	A	A	7	0	G	7	1	-1	INTERGENIC	-	-	-	0.571429	-0.571429	0.714286	0.714286
Aradu.A03	132376664	C	C	16	0	G	16	1	-1	INTERGENIC	-	-	-	0.4375	-0.4375	0.5625	0.5625
Aradu.A03	132377120	C	C	12	0	G	7	1	-1	INTERGENIC	-	-	-	0.571429	-0.571429	0.714286	0.714286
Aradu.A03	132377193	A	A	11	0	G	11	1	-1	INTERGENIC	-	-	-	0.454545	-0.545455	0.636364	0.636364
Aradu.A03	132377595	G	G	15	0	A	10	1	-1	INTERGENIC	-	-	-	0.5	-0.5	0.7	0.7
Aradu.A03	132382666	G	G	9	0	A	11	1	-1	INTERGENIC	-	-	-	0.555556	-0.555556	0.666667	0.666667
Aradu.A03	132382674	T	T	9	0	C	9	1	-1	INTERGENIC	-	-	-	0.555556	-0.555556	0.666667	0.666667
Aradu.A03	132382726	T	T	9	0	A	7	1	-1	INTERGENIC	-	-	-	0.571429	-0.571429	0.714286	0.714286
Aradu.A03	132383447	T	T	8	0	C	7	1	-1	INTERGENIC	-	-	-	0.571429	-0.571429	0.714286	0.714286
Aradu.A03	132383480	A	A	11	0	G	13	1	-1	INTERGENIC	-	-	-	0.454545	-0.545455	0.636364	0.636364
Aradu.A03	132383514	G	G	13	0	A	14	1	-1	INTERGENIC	-	-	-	0.461538	-0.461538	0.615385	0.615385
Aradu.A03	132383708	C	C	15	0	A	13	1	-1	INTERGENIC	-	-	-	0.461538	-0.461538	0.615385	0.615385
Aradu.A03	132397825	A	A	8	0	C	7	1	-1	INTERGENIC	-	-	-	0.571429	-0.571429	0.714286	0.714286
Aradu.A03	132399271	T	T	8	0	C	8	1	-1	INTERGENIC	-	-	-	0.5	-0.625	0.75	0.75
Aradu.A03	132400684	C	C	10	0	T	15	1	-1	INTERGENIC	-	-	-	0.5	-0.5	0.7	0.7
Aradu.A03	132400689	C	C	9	0	T	13	1	-1	INTERGENIC	-	-	-	0.555556	-0.555556	0.666667	0.666667
Aradu.A03	132400706	C	C	7	0	T	15	1	-1	INTERGENIC	-	-	-	0.571429	-0.571429	0.714286	0.714286
Aradu.A03	132400793	G	G	9	0	C	8	1	-1	INTERGENIC	-	-	-	0.5	-0.625	0.75	0.75
Aradu.A03	132400898	A	A	7	0	G	15	1	-1	INTERGENIC	-	-	-	0.571429	-0.571429	0.714286	0.714286
Aradu.A03	132400959	T	T	9	0	C	15	1	-1	INTERGENIC	-	-	-	0.555556	-0.555556	0.666667	0.666667
Aradu.A03	132405898	T	T	7	0	C	8	1	-1	INTERGENIC	-	-	-	0.571429	-0.571429	0.714286	0.714286
Aradu.A03	132405991	C	C	7	0	A	8	1	-1	INTERGENIC	-	-	-	0.571429	-0.571429	0.714286	0.714286
Aradu.A03	132406006	G	G	8	0	A	9	1	-1	INTERGENIC	-	-	-	0.5	-0.625	0.75	0.75
Aradu.A03	132406331	A	A	15	0	G	10	1	-1	INTERGENIC	-	-	-	0.5	-0.5	0.7	0.7
Aradu.A03	132406360	C	C	13	0	T	15	1	-1	INTERGENIC	-	-	-	0.461538	-0.461538	0.615385	0.615385
Aradu.A03	132407522	G	G	7	0	A	7	1	-1	INTERGENIC	-	-	-	0.571429	-0.571429	0.714286	0.714286
Aradu.A03	132407555	C	C	7	0	T	7	1	-1	INTERGENIC	-	-	-	0.571429	-0.571429	0.714286	0.714286
Aradu.A03	132407616	G	G	7	0	A	13	1	-1	INTERGENIC	-	-	-	0.571429	-0.571429	0.714286	0.714286
Aradu.A03	132407629	C	C	9	0	G	13	1	-1	INTERGENIC	-	-	-	0.555556	-0.555556	0.666667	0.666667
Aradu.A03	132408499	T	T	7	0	G	11	1	-1	INTERGENIC	-	-	-	0.571429	-0.571429	0.714286	0.714286
Aradu.A03	132408528	A	A	7	0	C	9	1	-1	INTERGENIC	-	-	-	0.571429	-0.571429	0.714286	0.714286
Aradu.A03	132408625	T	T	9	0	C	9	1	-1	INTERGENIC	-	-	-	0.555556	-0.555556	0.666667	0.666667
Aradu.A03	132408749	G	G	12	0	A	9	1	-1	INTERGENIC	-	-	-	0.555556	-0.555556	0.666667	0.666667
Aradu.A03	132408752	C	C	12	0	A	8	1	-1	INTERGENIC	-	-	-	0.5	-0.625	0.75	0.75
Aradu.A03	132409959	G	G	8	0	A	9	1	-1	INTERGENIC	-	-	-	0.5	-0.625	0.75	0.75
Aradu.A03	132410149	C	C	9	0	A	18	1	-1	INTERGENIC	-	-	-	0.555556	-0.555556	0.666667	0.666667
Aradu.A03	132410484	G	G	17	0	A	11	1	-1	INTERGENIC	-	-	-	0.454545	-0.545455	0.636364	0.636364
Aradu.A03	132410697	G	G	10	0	A	15	1	-1	INTERGENIC	-	-	-	0.5	-0.5	0.7	0.7
Aradu.A03	132411025	A	A	14	0	G	11	1	-1	INTERGENIC	-	-	-	0.454545	-0.545455	0.636364	0.636364
Aradu.A03	132411042	T	T	12	0	C	15	1	-1	INTERGENIC	-	-	-	0.5	-0.5	0.666667	0.666667
Aradu.A03	132411404	C	C	9	0	T	11	1	-1	INTERGENIC	-	-	-	0.555556	-0.555556	0.666667	0.666667
Aradu.A03	132411726	G	G	13	0	A	10	1	-1	INTERGENIC	-	-	-	0.5	-0.5	0.7	0.7
Aradu.A03	132414477	G	G	18	0	A	21	1	-1	INTERGENIC	-	-	-	0.444444	-0.444444	0.555556	0.555556
Aradu.A03	132414539	G	G	16	0	A	18	1	-1	INTERGENIC	-	-	-	0.4375	-0.4375	0.5625	0.5625
Aradu.A03	132415767	G	G	7	0	A	9	1	-1	INTERGENIC	-	-	-	0.571429	-0.571429	0.714286	0.714286
Aradu.A03	132416590	A	A	14	0	C	8	1	-1	INTERGENIC	-	-	-	0.5	-0.625	0.75	0.75
Aradu.A03	132416699	A	A	16	0	G	11	1	-1	INTERGENIC	-	-	-	0.454545	-0.545455	0.636364	0.636364
Aradu.A03	132416786	T	T	12	0	C	8	1	-1	INTERGENIC	-	-	-	0.5	-0.625	0.75	0.75
Aradu.A03	132417239	G	G	12	0	T	7	1	-1	INTERGENIC	-	-	-	0.571429	-0.571429	0.714286	0.714286
Aradu.A03	132423869	T	T	7	0	C	7	1	-1	INTERGENIC	-	-	-	0.571429	-0.571429	0.714286	0.714286
Aradu.A03	132423914	A	A	11	0	G	7	1	-1	INTERGENIC	-	-	-	0.571429	-0.571429	0.714286	0.714286
Aradu.A03	132423962	C	C	14	0	T	14	1	-1	INTERGENIC	-	-	-	0.5	-0.5	0.642857	0.642857
Aradu.A03	132423964	A	A	14	0	G	14	1	-1	INTERGENIC	-	-	-	0.5	-0.5	0.642857	0.642857
Aradu.A03	132428425	A	A	11	0	G	8	1	-1	INTERGENIC	-	-	-	0.5	-0.625	0.75	0.75
Aradu.A03	132430314	C	C	15	0	T	10	1	-1	INTERGENIC	-	-	-	0.5	-0.5	0.7	0.7
Aradu.A03	132430416	C	C	13	0	T	11	1	-1	INTERGENIC	-	-	-	0.454545	-0.545455	0.636364	0.636364
Aradu.A03	132430594	G	G	8	0	A	7	1	-1	INTERGENIC	-	-	-	0.571429	-0.571429	0.714286	0.714286
Aradu.A03	132430621	A	A	12	0	C	7	1	-1	INTERGENIC	-	-	-	0.571429	-0.571429	0.714286	0.714286
Aradu.A03	132430683	C	C	17	0	T	16	1	-1	INTERGENIC	-	-	-	0.4375	-0.4375	0.5625	0.5625
Aradu.A03	132431264	G	G	18	0	C	18	1	-1	INTERGENIC	-	-	-	0.444444	-0.444444	0.555556	0.555556
Aradu.A03	132436260	T	T	13	0	C	15	1	-1	INTERGENIC	-	-	-	0.461538	-0.461538	0.615385	0.615385
Aradu.A03	132436275	G	G	14	0	A	16	1	-1	INTERGENIC	-	-	-	0.5	-0.5	0.642857	0.642857
Aradu.A03	132436327	A	A	13	0	T	12	1	-1	INTERGENIC	-	-	-	0.5	-0.5	0.666667	0.666667
Aradu.A03	132436865	G	G	8	0	A	7	1	-1	INTERGENIC	-	-	-	0.571429	-0.571429	0.714286	0.714286
Aradu.A03	132436874	G	G	7	0	A	8	1	-1	INTERGENIC	-	-	-	0.571429	-0.571429	0.714286	0.714286
Aradu.A03	132436876	C	C	7	0	T	7	1	-1	INTERGENIC	-	-	-	0.571429	-0.571429	0.714286	0.714286
Aradu.A03	132436904	C	C	10	0	G	10	1	-1	INTERGENIC	-	-	-	0.5	-0.5	0.7	0.7
Aradu.A03	132436992	C	C	14	0	T	14	1	-1	INTERGENIC	-	-	-	0.5	-0.5	0.642857	0.642857
Aradu.A03	132437363	A	A	14	0	G	8	1	-1	INTERGENIC	-	-	-	0.5	-0.625	0.75	0.75
Aradu.A03	132437658	G	G	15	0	T	13	1	-1	INTERGENIC	-	-	-	0.461538	-0.461538	0.615385	0.615385
Aradu.A03	132437733	G	G	16	0	A	13	1	-1	INTERGENIC	-	-	-	0.461538	-0.461538	0.615385	0.615385
Aradu.A03	132437749	G	G	14	0	A	9	1	-1	INTERGENIC	-	-	-	0.555556	-0.555556	0.666667	0.666667
Aradu.A03	132437767	A	A	14	0	G	8	1	-1	INTERGENIC	-	-	-	0.5	-0.625	0.75	0.75
Aradu.A03	132438112	G	G	20	0	T	10	1	-1	INTERGENIC	-	-	-	0.5	-0.5	0.7	0.7
Aradu.A03	132438386	C	C	13	0	T	10	1	-1	INTERGENIC	-	-	-	0.5	-0.5	0.7	0.7
Aradu.A03	132438740	C	C	8	0	T	7	1	-1	INTERGENIC	-	-	-	0.571429	-0.571429	0.714286	0.714286
Aradu.A03	132438880	G	G	14	0	T	11	1	-1	INTERGENIC	-	-	-	0.454545	-0.545455	0.636364	0.636364
Aradu.A03	132443119	T	T	17	0	C	13	1	-1	INTERGENIC	-	-	-	0.461538	-0.461538	0.615385	0.615385
Aradu.A03	132443130	C	C	18	0	T	16	1	-1	INTERGENIC	-	-	-	0.4375	-0.4375	0.5625	0.5625
Aradu.A03	132443423	C	C	8	0	T	15	1	-1	INTERGENIC	-	-	-	0.5	-0.625	0.75	0.75
Aradu.A03	132443436	G	G	8	0	A	12	1	-1	INTERGENIC	-	-	-	0.5	-0.625	0.75	0.75
Aradu.A03	132443577	G	G	20	0	A	12	1	-1	INTERGENIC	-	-	-	0.5	-0.5	0.666667	0.666667
Aradu.A03	132443951	G	G	13	0	A	7	1	-1	INTERGENIC	-	-	-	0.571429	-0.571429	0.714286	0.714286
Aradu.A03	132444182	C	C	7	0	A	11	1	-1	INTERGENIC	-	-	-	0.571429	-0.571429	0.714286	0.714286
Aradu.A03	132444850	T	T	14	0	C	12	1	-1	INTERGENIC	-	-	-	0.5	-0.5	0.666667	0.666667
Aradu.A03	132444890	T	T	10	0	C	7	1	-1	INTERGENIC	-	-	-	0.571429	-0.571429	0.714286	0.714286
Aradu.A03	132445010	T	T	17	0	C	17	1	-1	INTERGENIC	-	-	-	0.470588	-0.470588	0.588235	0.588235
Aradu.A03	132445063	G	G	17	0	T	14	1	-1	INTERGENIC	-	-	-	0.5	-0.5	0.642857	0.642857
Aradu.A03	132445373	G	G	11	0	A	11	1	-1	INTERGENIC	-	-	-	0.454545	-0.545455	0.636364	0.636364
Aradu.A03	132445706	T	T	8	0	A	11	1	-1	INTERGENIC	-	-	-	0.5	-0.625	0.75	0.75
Aradu.A03	132445727	G	G	8	0	C	8	1	-1	INTERGENIC	-	-	-	0.5	-0.625	0.75	0.75
Aradu.A03	132446405	T	T	8	0	C	16	1	-1	INTERGENIC	-	-	-	0.5	-0.625	0.75	0.75
Aradu.A03	132446608	C	C	15	0	T	12	1	-1	INTERGENIC	-	-	-	0.5	-0.5	0.666667	0.666667
Aradu.A03	132446632	T	T	16	0	C	13	1	-1	INTERGENIC	-	-	-	0.461538	-0.461538	0.615385	0.615385
Aradu.A03	132447191	T	T	15	0	C	12	1	-1	INTERGENIC	-	-	-	0.5	-0.5	0.666667	0.666667
Aradu.A03	132447201	T	T	13	0	C	10	1	-1	INTERGENIC	-	-	-	0.5	-0.5	0.7	0.7
Aradu.A03	132447213	T	T	13	0	C	11	1	-1	INTERGENIC	-	-	-	0.454545	-0.545455	0.636364	0.636364
Aradu.A03	132447264	G	G	13	0	A	10	1	-1	INTERGENIC	-	-	-	0.5	-0.5	0.7	0.7
Aradu.A03	132447599	G	G	9	0	A	7	1	-1	INTERGENIC	-	-	-	0.571429	-0.571429	0.714286	0.714286
Aradu.A03	132447757	G	G	7	0	A	11	1	-1	INTERGENIC	-	-	-	0.571429	-0.571429	0.714286	0.714286
Aradu.A03	132449886	T	T	14	0	C	12	1	-1	INTERGENIC	-	-	-	0.5	-0.5	0.666667	0.666667
Aradu.A03	132450492	C	C	12	0	T	16	1	-1	INTERGENIC	-	-	-	0.5	-0.5	0.666667	0.666667
Aradu.A03	132450794	T	T	16	0	C	14	1	-1	INTERGENIC	-	-	-	0.5	-0.5	0.642857	0.642857
Aradu.A03	132450809	G	G	18	0	A	11	1	-1	INTERGENIC	-	-	-	0.454545	-0.545455	0.636364	0.636364
Aradu.A03	132450821	C	C	19	0	T	8	1	-1	INTERGENIC	-	-	-	0.5	-0.625	0.75	0.75
Aradu.A03	132450924	C	C	10	0	T	14	1	-1	INTERGENIC	-	-	-	0.5	-0.5	0.7	0.7
Aradu.A03	132451084	A	A	11	0	G	9	1	-1	INTERGENIC	-	-	-	0.555556	-0.555556	0.666667	0.666667
Aradu.A03	132451089	A	A	11	0	G	11	1	-1	INTERGENIC	-	-	-	0.454545	-0.545455	0.636364	0.636364
Aradu.A03	132453289	T	T	7	0	A	7	1	-1	INTERGENIC	-	-	-	0.571429	-0.571429	0.714286	0.714286
Aradu.A03	132453296	A	A	7	0	G	7	1	-1	INTERGENIC	-	-	-	0.571429	-0.571429	0.714286	0.714286
Aradu.A03	132453803	C	C	16	0	G	13	1	-1	INTERGENIC	-	-	-	0.461538	-0.461538	0.615385	0.615385
Aradu.A03	132453894	T	T	17	0	C	10	1	-1	INTERGENIC	-	-	-	0.5	-0.5	0.7	0.7
Aradu.A03	132454445	C	C	11	0	G	12	1	-1	INTERGENIC	-	-	-	0.454545	-0.545455	0.636364	0.636364
Aradu.A03	132454529	C	C	14	0	G	16	1	-1	INTERGENIC	-	-	-	0.5	-0.5	0.642857	0.642857
Aradu.A03	132454704	G	G	7	0	C	10	1	-1	INTERGENIC	-	-	-	0.571429	-0.571429	0.714286	0.714286
Aradu.A03	132454768	T	T	11	0	C	11	1	-1	INTERGENIC	-	-	-	0.454545	-0.545455	0.636364	0.636364
Aradu.A03	132460804	G	G	15	0	A	10	1	-1	INTERGENIC	-	-	-	0.5	-0.5	0.7	0.7
Aradu.A03	132461843	C	C	8	0	T	12	1	-1	INTERGENIC	-	-	-	0.5	-0.625	0.75	0.75
Aradu.A03	132462857	T	T	18	0	C	15	1	-1	INTERGENIC	-	-	-	0.466667	-0.466667	0.6	0.6
Aradu.A03	132462885	A	A	16	0	G	12	1	-1	INTERGENIC	-	-	-	0.5	-0.5	0.666667	0.666667
Aradu.A03	132462898	A	A	14	0	G	15	1	-1	INTERGENIC	-	-	-	0.5	-0.5	0.642857	0.642857
Aradu.A03	132465131	G	G	12	0	A	10	1	-1	INTERGENIC	-	-	-	0.5	-0.5	0.7	0.7
Aradu.A03	132465847	T	T	7	0	C	7	1	-1	INTERGENIC	-	-	-	0.571429	-0.571429	0.714286	0.714286
Aradu.A03	132466148	T	T	15	0	A	9	1	-1	INTERGENIC	-	-	-	0.555556	-0.555556	0.666667	0.666667
Aradu.A03	132466495	A	A	7	0	G	8	1	-1	INTERGENIC	-	-	-	0.571429	-0.571429	0.714286	0.714286
Aradu.A03	132466828	T	T	10	0	C	18	1	-1	INTERGENIC	-	-	-	0.5	-0.5	0.7	0.7
Aradu.A03	132466859	G	G	12	0	C	17	1	-1	INTERGENIC	-	-	-	0.5	-0.5	0.666667	0.666667
Aradu.A03	132466906	C	C	9	0	T	11	1	-1	INTERGENIC	-	-	-	0.555556	-0.555556	0.666667	0.666667
Aradu.A03	132466930	C	C	8	0	T	7	1	-1	INTERGENIC	-	-	-	0.571429	-0.571429	0.714286	0.714286
Aradu.A03	132469287	C	C	13	0	G	8	1	-1	INTERGENIC	-	-	-	0.5	-0.625	0.75	0.75
Aradu.A03	132473184	G	G	10	0	T	7	1	-1	INTERGENIC	-	-	-	0.571429	-0.571429	0.714286	0.714286
Aradu.A03	132473602	G	G	7	0	A	14	1	-1	INTERGENIC	-	-	-	0.571429	-0.571429	0.714286	0.714286
Aradu.A03	132473628	G	G	8	0	A	11	1	-1	INTERGENIC	-	-	-	0.5	-0.625	0.75	0.75
Aradu.A03	132475308	T	T	16	0	C	22	1	-1	INTERGENIC	-	-	-	0.4375	-0.4375	0.5625	0.5625
Aradu.A03	132475553	C	C	16	0	T	9	1	-1	INTERGENIC	-	-	-	0.555556	-0.555556	0.666667	0.666667
Aradu.A03	132475670	T	T	7	0	C	9	1	-1	INTERGENIC	-	-	-	0.571429	-0.571429	0.714286	0.714286
Aradu.A03	132475681	A	A	7	0	G	7	1	-1	INTERGENIC	-	-	-	0.571429	-0.571429	0.714286	0.714286
Aradu.A03	132479510	C	C	12	0	T	8	1	-1	INTERGENIC	-	-	-	0.5	-0.625	0.75	0.75
Aradu.A03	132479868	A	A	10	0	G	8	1	-1	INTERGENIC	-	-	-	0.5	-0.625	0.75	0.75
Aradu.A03	132479873	G	G	10	0	T	9	1	-1	INTERGENIC	-	-	-	0.555556	-0.555556	0.666667	0.666667
Aradu.A03	132479959	T	T	11	0	C	15	1	-1	INTERGENIC	-	-	-	0.454545	-0.545455	0.636364	0.636364
Aradu.A03	132481096	G	G	14	0	A	7	1	-1	INTERGENIC	-	-	-	0.571429	-0.571429	0.714286	0.714286
Aradu.A03	132481609	C	C	14	0	T	12	1	-1	INTERGENIC	-	-	-	0.5	-0.5	0.666667	0.666667
Aradu.A03	132481611	T	T	14	0	G	12	1	-1	INTERGENIC	-	-	-	0.5	-0.5	0.666667	0.666667
Aradu.A03	132481782	C	C	9	0	T	8	1	-1	INTERGENIC	-	-	-	0.5	-0.625	0.75	0.75
Aradu.A03	132481903	C	C	7	0	G	8	1	-1	INTERGENIC	-	-	-	0.571429	-0.571429	0.714286	0.714286
Aradu.A03	132483754	G	G	9	0	A	10	1	-1	INTERGENIC	-	-	-	0.555556	-0.555556	0.666667	0.666667
Aradu.A03	132483984	C	C	7	0	T	9	1	-1	INTERGENIC	-	-	-	0.571429	-0.571429	0.714286	0.714286
Aradu.A03	132485399	C	C	12	0	T	15	1	-1	INTERGENIC	-	-	-	0.5	-0.5	0.666667	0.666667
Aradu.A03	132488461	A	A	11	0	G	9	1	-1	INTERGENIC	-	-	-	0.555556	-0.555556	0.666667	0.666667
Aradu.A03	132488705	T	T	11	0	C	12	1	-1	INTERGENIC	-	-	-	0.454545	-0.545455	0.636364	0.636364
Aradu.A03	132488770	G	G	17	0	T	9	1	-1	INTERGENIC	-	-	-	0.555556	-0.555556	0.666667	0.666667
Aradu.A03	132488774	G	G	17	0	A	10	1	-1	INTERGENIC	-	-	-	0.5	-0.5	0.7	0.7
Aradu.A03	132488799	G	G	13	0	A	7	1	-1	INTERGENIC	-	-	-	0.571429	-0.571429	0.714286	0.714286
Aradu.A03	132492581	A	A	7	0	G	15	1	-1	INTERGENIC	-	-	-	0.571429	-0.571429	0.714286	0.714286
Aradu.A03	132494157	C	C	7	0	T	7	1	-1	INTERGENIC	-	-	-	0.571429	-0.571429	0.714286	0.714286
Aradu.A03	132494250	A	A	7	0	G	7	1	-1	INTERGENIC	-	-	-	0.571429	-0.571429	0.714286	0.714286
Aradu.A03	132494281	T	T	10	0	C	7	1	-1	INTERGENIC	-	-	-	0.571429	-0.571429	0.714286	0.714286
Aradu.A03	132494364	A	A	10	0	G	11	1	-1	INTERGENIC	-	-	-	0.5	-0.5	0.7	0.7
Aradu.A03	132494408	C	C	7	0	T	7	1	-1	INTERGENIC	-	-	-	0.571429	-0.571429	0.714286	0.714286
Aradu.A03	132494663	A	A	9	0	G	13	1	-1	INTERGENIC	-	-	-	0.555556	-0.555556	0.666667	0.666667
Aradu.A03	132494667	G	G	8	0	A	10	1	-1	INTERGENIC	-	-	-	0.5	-0.625	0.75	0.75
Aradu.A03	132494690	C	C	13	0	T	9	1	-1	INTERGENIC	-	-	-	0.555556	-0.555556	0.666667	0.666667
Aradu.A03	132494806	C	C	9	0	T	16	1	-1	INTERGENIC	-	-	-	0.555556	-0.555556	0.666667	0.666667
Aradu.A03	132494813	A	A	9	0	G	15	1	-1	INTERGENIC	-	-	-	0.555556	-0.555556	0.666667	0.666667
Aradu.A03	132494835	A	A	8	0	C	18	1	-1	INTERGENIC	-	-	-	0.5	-0.625	0.75	0.75
Aradu.A03	132500597	G	G	7	0	A	7	1	-1	INTERGENIC	-	-	-	0.571429	-0.571429	0.714286	0.714286
Aradu.A03	132501096	G	G	9	0	A	9	1	-1	INTERGENIC	-	-	-	0.555556	-0.555556	0.666667	0.666667
Aradu.A03	132501130	A	A	8	0	G	7	1	-1	INTERGENIC	-	-	-	0.571429	-0.571429	0.714286	0.714286
Aradu.A03	132501444	A	A	13	0	G	10	1	-1	INTERGENIC	-	-	-	0.5	-0.5	0.7	0.7
Aradu.A03	132501454	A	A	12	0	G	10	1	-1	INTERGENIC	-	-	-	0.5	-0.5	0.7	0.7
Aradu.A03	132502115	G	G	7	0	T	12	1	-1	INTERGENIC	-	-	-	0.571429	-0.571429	0.714286	0.714286
Aradu.A03	132506680	C	C	14	0	G	8	1	-1	INTERGENIC	-	-	-	0.5	-0.625	0.75	0.75
Aradu.A03	132506713	T	T	12	0	G	7	1	-1	INTERGENIC	-	-	-	0.571429	-0.571429	0.714286	0.714286
Aradu.A03	132507006	T	T	14	0	A	11	1	-1	INTERGENIC	-	-	-	0.454545	-0.545455	0.636364	0.636364
Aradu.A03	132507589	C	C	7	0	A	9	1	-1	INTERGENIC	-	-	-	0.571429	-0.571429	0.714286	0.714286
Aradu.A03	132508123	A	A	10	0	T	7	1	-1	INTERGENIC	-	-	-	0.571429	-0.571429	0.714286	0.714286
Aradu.A03	132508664	C	C	12	0	T	16	1	-1	INTERGENIC	-	-	-	0.5	-0.5	0.666667	0.666667
Aradu.A03	132511192	C	C	9	0	G	9	1	-1	INTERGENIC	-	-	-	0.555556	-0.555556	0.666667	0.666667
Aradu.A03	132513285	C	C	8	0	A	8	1	-1	INTERGENIC	-	-	-	0.5	-0.625	0.75	0.75
Aradu.A03	132513290	G	G	8	0	C	7	1	-1	INTERGENIC	-	-	-	0.571429	-0.571429	0.714286	0.714286
Aradu.A03	132523026	G	G	8	0	A	7	1	-1	INTERGENIC	-	-	-	0.571429	-0.571429	0.714286	0.714286
Aradu.A03	132525420	C	C	9	0	T	13	1	-1	INTERGENIC	-	-	-	0.555556	-0.555556	0.666667	0.666667
Aradu.A03	132525463	T	T	12	0	A	13	1	-1	INTERGENIC	-	-	-	0.5	-0.5	0.666667	0.666667
Aradu.A03	132526556	T	T	12	0	C	10	1	-1	INTERGENIC	-	-	-	0.5	-0.5	0.7	0.7
Aradu.A03	132527068	A	A	9	0	G	10	1	-1	INTERGENIC	-	-	-	0.555556	-0.555556	0.666667	0.666667
Aradu.A03	132527073	A	A	9	0	G	7	1	-1	INTERGENIC	-	-	-	0.571429	-0.571429	0.714286	0.714286
Aradu.A03	132527101	G	G	10	0	A	7	1	-1	INTERGENIC	-	-	-	0.571429	-0.571429	0.714286	0.714286
Aradu.A03	132529672	G	G	7	0	A	10	1	-1	INTERGENIC	-	-	-	0.571429	-0.571429	0.714286	0.714286
Aradu.A03	132536270	G	G	8	0	T	7	1	-1	INTERGENIC	-	-	-	0.571429	-0.571429	0.714286	0.714286
Aradu.A03	132537843	G	G	11	0	A	9	1	-1	INTERGENIC	-	-	-	0.555556	-0.555556	0.666667	0.666667
Aradu.A03	132537866	T	T	12	0	C	11	1	-1	INTERGENIC	-	-	-	0.454545	-0.545455	0.636364	0.636364
Aradu.A03	132537868	G	G	12	0	T	12	1	-1	INTERGENIC	-	-	-	0.5	-0.5	0.666667	0.666667
Aradu.A03	132538792	G	G	11	0	A	7	1	-1	INTERGENIC	-	-	-	0.571429	-0.571429	0.714286	0.714286
Aradu.A03	132539078	G	G	12	0	A	10	1	-1	INTERGENIC	-	-	-	0.5	-0.5	0.7	0.7
Aradu.A03	132539091	A	A	15	0	G	10	1	-1	INTERGENIC	-	-	-	0.5	-0.5	0.7	0.7
Aradu.A03	132539393	G	G	12	0	A	14	1	-1	INTERGENIC	-	-	-	0.5	-0.5	0.666667	0.666667
Aradu.A03	132539792	G	G	11	0	T	7	1	-1	INTERGENIC	-	-	-	0.571429	-0.571429	0.714286	0.714286
Aradu.A03	132540062	G	G	14	0	A	7	1	-1	INTERGENIC	-	-	-	0.571429	-0.571429	0.714286	0.714286
Aradu.A03	132540063	C	C	14	0	T	7	1	-1	INTERGENIC	-	-	-	0.571429	-0.571429	0.714286	0.714286
Aradu.A03	132541463	T	T	11	0	A	15	1	-1	INTERGENIC	-	-	-	0.454545	-0.545455	0.636364	0.636364
Aradu.A03	132542265	C	C	9	0	T	10	1	-1	INTERGENIC	-	-	-	0.555556	-0.555556	0.666667	0.666667
Aradu.A03	132542403	G	G	8	0	A	7	1	-1	INTERGENIC	-	-	-	0.571429	-0.571429	0.714286	0.714286
Aradu.A03	132543310	A	A	10	0	G	9	1	-1	INTERGENIC	-	-	-	0.555556	-0.555556	0.666667	0.666667
Aradu.A03	132543312	C	C	10	0	A	9	1	-1	INTERGENIC	-	-	-	0.555556	-0.555556	0.666667	0.666667
Aradu.A03	132543323	G	G	8	0	T	12	1	-1	INTERGENIC	-	-	-	0.5	-0.625	0.75	0.75
Aradu.A03	132544021	G	G	9	0	A	7	1	-1	INTERGENIC	-	-	-	0.571429	-0.571429	0.714286	0.714286
Aradu.A03	132559575	A	A	12	0	C	7	1	-1	INTERGENIC	-	-	-	0.571429	-0.571429	0.714286	0.714286
Aradu.A03	132560657	A	A	16	0	G	11	1	-1	INTERGENIC	-	-	-	0.454545	-0.545455	0.636364	0.636364
Aradu.A03	132560673	G	G	16	0	A	10	1	-1	INTERGENIC	-	-	-	0.5	-0.5	0.7	0.7
Aradu.A03	132560674	G	G	16	0	A	10	1	-1	INTERGENIC	-	-	-	0.5	-0.5	0.7	0.7
Aradu.A03	132560685	A	A	15	0	T	10	1	-1	INTERGENIC	-	-	-	0.5	-0.5	0.7	0.7
Aradu.A03	132560844	T	T	14	0	C	9	1	-1	INTERGENIC	-	-	-	0.555556	-0.555556	0.666667	0.666667
Aradu.A03	132560926	A	A	12	0	G	11	1	-1	INTERGENIC	-	-	-	0.454545	-0.545455	0.636364	0.636364
Aradu.A03	132562598	C	C	11	0	T	13	1	-1	INTERGENIC	-	-	-	0.454545	-0.545455	0.636364	0.636364
Aradu.A03	132562994	A	A	8	0	T	10	1	-1	INTERGENIC	-	-	-	0.5	-0.625	0.75	0.75
Aradu.A03	132563541	A	A	12	0	G	13	1	-1	INTERGENIC	-	-	-	0.5	-0.5	0.666667	0.666667
Aradu.A03	132563551	T	T	11	0	C	17	1	-1	INTERGENIC	-	-	-	0.454545	-0.545455	0.636364	0.636364
Aradu.A03	132563787	G	G	10	0	A	7	1	-1	INTERGENIC	-	-	-	0.571429	-0.571429	0.714286	0.714286
Aradu.A03	132564058	G	G	11	0	T	8	1	-1	INTERGENIC	-	-	-	0.5	-0.625	0.75	0.75
Aradu.A03	132564129	C	C	12	0	T	9	1	-1	INTERGENIC	-	-	-	0.555556	-0.555556	0.666667	0.666667
Aradu.A03	132565024	C	C	14	0	T	11	1	-1	INTERGENIC	-	-	-	0.454545	-0.545455	0.636364	0.636364
Aradu.A03	132571785	T	T	9	0	C	7	1	-1	INTERGENIC	-	-	-	0.571429	-0.571429	0.714286	0.714286
Aradu.A03	132571981	C	C	9	0	A	14	1	-1	INTERGENIC	-	-	-	0.555556	-0.555556	0.666667	0.666667
Aradu.A03	132572348	T	T	8	0	C	7	1	-1	INTERGENIC	-	-	-	0.571429	-0.571429	0.714286	0.714286
Aradu.A03	132579887	G	G	10	0	A	7	1	-1	INTERGENIC	-	-	-	0.571429	-0.571429	0.714286	0.714286
Aradu.A03	132579894	G	G	11	0	A	7	1	-1	INTERGENIC	-	-	-	0.571429	-0.571429	0.714286	0.714286
Aradu.A03	132579900	C	C	11	0	T	7	1	-1	INTERGENIC	-	-	-	0.571429	-0.571429	0.714286	0.714286
Aradu.A03	132580031	C	C	9	0	T	7	1	-1	INTERGENIC	-	-	-	0.571429	-0.571429	0.714286	0.714286
Aradu.A03	132580033	T	T	9	0	C	7	1	-1	INTERGENIC	-	-	-	0.571429	-0.571429	0.714286	0.714286
Aradu.A03	132587086	G	G	9	0	A	8	1	-1	INTERGENIC	-	-	-	0.5	-0.625	0.75	0.75
Aradu.A03	132587092	G	G	10	0	A	8	1	-1	INTERGENIC	-	-	-	0.5	-0.625	0.75	0.75
Aradu.A03	132587116	C	C	13	0	T	8	1	-1	INTERGENIC	-	-	-	0.5	-0.625	0.75	0.75
Aradu.A03	132587137	T	T	13	0	G	8	1	-1	INTERGENIC	-	-	-	0.5	-0.625	0.75	0.75
Aradu.A03	132599144	A	A	16	0	T	7	1	-1	INTERGENIC	-	-	-	0.571429	-0.571429	0.714286	0.714286
Aradu.A03	132605295	T	T	13	0	A	13	1	-1	INTERGENIC	-	-	-	0.461538	-0.461538	0.615385	0.615385
Aradu.A03	132608586	C	C	13	0	G	9	1	-1	INTERGENIC	-	-	-	0.555556	-0.555556	0.666667	0.666667
Aradu.A03	132614470	C	C	7	0	T	9	1	-1	INTERGENIC	-	-	-	0.571429	-0.571429	0.714286	0.714286
Aradu.A03	132614521	C	C	8	0	T	7	1	-1	INTERGENIC	-	-	-	0.571429	-0.571429	0.714286	0.714286
Aradu.A03	132617736	C	C	10	0	G	12	1	-1	INTERGENIC	-	-	-	0.5	-0.5	0.7	0.7
Aradu.A03	132617741	G	G	9	0	A	12	1	-1	INTERGENIC	-	-	-	0.555556	-0.555556	0.666667	0.666667
Aradu.A03	132620137	T	T	9	0	C	13	1	-1	INTERGENIC	-	-	-	0.555556	-0.555556	0.666667	0.666667
Aradu.A03	132631042	A	A	7	0	T	7	1	-1	INTERGENIC	-	-	-	0.571429	-0.571429	0.714286	0.714286
Aradu.A03	132631797	G	G	16	0	A	7	1	-1	INTERGENIC	-	-	-	0.571429	-0.571429	0.714286	0.714286
Aradu.A03	132631942	T	T	16	0	C	9	1	-1	INTERGENIC	-	-	-	0.555556	-0.555556	0.666667	0.666667
Aradu.A03	132631947	A	A	14	0	G	8	1	-1	INTERGENIC	-	-	-	0.5	-0.625	0.75	0.75
Aradu.A03	132631949	G	G	15	0	A	8	1	-1	INTERGENIC	-	-	-	0.5	-0.625	0.75	0.75
Aradu.A03	132632123	G	G	13	0	A	7	1	-1	INTERGENIC	-	-	-	0.571429	-0.571429	0.714286	0.714286
Aradu.A03	132632677	G	G	11	0	A	12	1	-1	INTERGENIC	-	-	-	0.454545	-0.545455	0.636364	0.636364
Aradu.A03	132632739	C	C	7	0	T	10	1	-1	INTERGENIC	-	-	-	0.571429	-0.571429	0.714286	0.714286
Aradu.A03	132640166	C	C	7	0	A	8	1	-1	INTERGENIC	-	-	-	0.571429	-0.571429	0.714286	0.714286
Aradu.A03	132640221	A	A	7	0	C	10	1	-1	INTERGENIC	-	-	-	0.571429	-0.571429	0.714286	0.714286
Aradu.A03	132640230	T	T	7	0	C	11	1	-1	INTERGENIC	-	-	-	0.571429	-0.571429	0.714286	0.714286
Aradu.A03	132640866	C	C	7	0	A	8	1	-1	INTERGENIC	-	-	-	0.571429	-0.571429	0.714286	0.714286
Aradu.A03	132640882	T	T	10	0	C	9	1	-1	INTERGENIC	-	-	-	0.555556	-0.555556	0.666667	0.666667
Aradu.A03	132640935	A	A	7	0	G	8	1	-1	INTERGENIC	-	-	-	0.571429	-0.571429	0.714286	0.714286
Aradu.A03	132641750	G	G	9	0	A	10	1	-1	INTERGENIC	-	-	-	0.555556	-0.555556	0.666667	0.666667
Aradu.A03	132641777	C	C	8	0	A	12	1	-1	INTERGENIC	-	-	-	0.5	-0.625	0.75	0.75
Aradu.A03	132643008	A	A	8	0	C	9	1	-1	INTERGENIC	-	-	-	0.5	-0.625	0.75	0.75
Aradu.A03	132644421	T	T	7	0	G	8	1	-1	INTERGENIC	-	-	-	0.571429	-0.571429	0.714286	0.714286
Aradu.A03	132645104	C	C	13	0	A	11	1	-1	INTERGENIC	-	-	-	0.454545	-0.545455	0.636364	0.636364
Aradu.A03	132645106	G	G	12	0	A	11	1	-1	INTERGENIC	-	-	-	0.454545	-0.545455	0.636364	0.636364
Aradu.A03	132646177	C	C	11	0	T	8	1	-1	INTERGENIC	-	-	-	0.5	-0.625	0.75	0.75
Aradu.A03	132646186	A	A	12	0	G	10	1	-1	INTERGENIC	-	-	-	0.5	-0.5	0.7	0.7
Aradu.A03	132646697	T	T	17	0	C	12	1	-1	INTERGENIC	-	-	-	0.5	-0.5	0.666667	0.666667
Aradu.A03	132646723	G	G	13	0	T	12	1	-1	INTERGENIC	-	-	-	0.5	-0.5	0.666667	0.666667
Aradu.A03	132647942	G	G	8	0	C	8	1	-1	INTERGENIC	-	-	-	0.5	-0.625	0.75	0.75
Aradu.A03	132647946	C	C	8	0	T	7	1	-1	INTERGENIC	-	-	-	0.571429	-0.571429	0.714286	0.714286
Aradu.A03	132650095	G	G	8	0	A	9	1	-1	INTERGENIC	-	-	-	0.5	-0.625	0.75	0.75
Aradu.A03	132650944	T	T	11	0	C	10	1	-1	INTERGENIC	-	-	-	0.5	-0.5	0.7	0.7
Aradu.A03	132650971	A	A	12	0	G	13	1	-1	INTERGENIC	-	-	-	0.5	-0.5	0.666667	0.666667
Aradu.A03	132651269	G	G	12	0	A	12	1	-1	INTERGENIC	-	-	-	0.5	-0.5	0.666667	0.666667
Aradu.A03	132651297	C	C	10	0	T	12	1	-1	INTERGENIC	-	-	-	0.5	-0.5	0.7	0.7
Aradu.A03	132660735	C	C	10	0	T	7	1	-1	INTERGENIC	-	-	-	0.571429	-0.571429	0.714286	0.714286
Aradu.A03	132660736	C	C	10	0	A	7	1	-1	INTERGENIC	-	-	-	0.571429	-0.571429	0.714286	0.714286
Aradu.A03	132661549	C	C	21	0	T	12	1	-1	INTERGENIC	-	-	-	0.5	-0.5	0.666667	0.666667
Aradu.A03	132662903	C	C	14	0	T	17	1	-1	INTERGENIC	-	-	-	0.5	-0.5	0.642857	0.642857
Aradu.A03	132663711	T	T	11	0	C	7	1	-1	INTERGENIC	-	-	-	0.571429	-0.571429	0.714286	0.714286
Aradu.A03	132664241	C	C	17	0	T	9	1	-1	INTERGENIC	-	-	-	0.555556	-0.555556	0.666667	0.666667
Aradu.A03	132664248	T	T	16	0	C	8	1	-1	INTERGENIC	-	-	-	0.5	-0.625	0.75	0.75
Aradu.A03	132664411	C	C	7	0	T	8	1	-1	INTERGENIC	-	-	-	0.571429	-0.571429	0.714286	0.714286
Aradu.A03	132664423	C	C	7	0	A	9	1	-1	INTERGENIC	-	-	-	0.571429	-0.571429	0.714286	0.714286
Aradu.A03	132664483	A	A	10	0	T	14	1	-1	INTERGENIC	-	-	-	0.5	-0.5	0.7	0.7
Aradu.A03	132667424	G	G	14	0	A	15	1	-1	INTERGENIC	-	-	-	0.5	-0.5	0.642857	0.642857
Aradu.A03	132667426	A	A	14	0	T	15	1	-1	INTERGENIC	-	-	-	0.5	-0.5	0.642857	0.642857
Aradu.A03	132667438	G	G	15	0	T	18	1	-1	INTERGENIC	-	-	-	0.466667	-0.466667	0.6	0.6
Aradu.A03	132669765	T	T	10	0	C	9	1	-1	INTERGENIC	-	-	-	0.555556	-0.555556	0.666667	0.666667
Aradu.A03	132669796	A	A	9	0	C	11	1	-1	INTERGENIC	-	-	-	0.555556	-0.555556	0.666667	0.666667
Aradu.A03	132670113	T	T	9	0	C	18	1	-1	INTERGENIC	-	-	-	0.555556	-0.555556	0.666667	0.666667
Aradu.A03	132672310	G	G	11	0	C	7	1	-1	INTERGENIC	-	-	-	0.571429	-0.571429	0.714286	0.714286
Aradu.A03	132672532	G	G	10	0	A	8	1	-1	INTERGENIC	-	-	-	0.5	-0.625	0.75	0.75
Aradu.A03	132672721	C	C	13	0	T	7	1	-1	INTERGENIC	-	-	-	0.571429	-0.571429	0.714286	0.714286
Aradu.A03	132673059	T	T	11	0	C	12	1	-1	INTERGENIC	-	-	-	0.454545	-0.545455	0.636364	0.636364
Aradu.A03	132673076	C	C	10	0	T	10	1	-1	INTERGENIC	-	-	-	0.5	-0.5	0.7	0.7
Aradu.A03	132673105	T	T	7	0	C	14	1	-1	INTERGENIC	-	-	-	0.571429	-0.571429	0.714286	0.714286
Aradu.A03	132673190	T	T	11	0	C	15	1	-1	INTERGENIC	-	-	-	0.454545	-0.545455	0.636364	0.636364
Aradu.A03	132675469	G	G	7	0	A	7	1	-1	INTERGENIC	-	-	-	0.571429	-0.571429	0.714286	0.714286
Aradu.A03	132675487	A	A	8	0	T	7	1	-1	INTERGENIC	-	-	-	0.571429	-0.571429	0.714286	0.714286
Aradu.A03	132675558	C	C	11	0	T	8	1	-1	INTERGENIC	-	-	-	0.5	-0.625	0.75	0.75
Aradu.A03	132675779	T	T	10	0	C	8	1	-1	INTERGENIC	-	-	-	0.5	-0.625	0.75	0.75
Aradu.A03	132675841	T	T	10	0	C	8	1	-1	INTERGENIC	-	-	-	0.5	-0.625	0.75	0.75
Aradu.A03	132676189	T	T	13	0	C	12	1	-1	INTERGENIC	-	-	-	0.5	-0.5	0.666667	0.666667
Aradu.A03	132676420	C	C	13	0	T	7	1	-1	INTERGENIC	-	-	-	0.571429	-0.571429	0.714286	0.714286
Aradu.A03	132676478	T	T	19	0	C	11	1	-1	INTERGENIC	-	-	-	0.454545	-0.545455	0.636364	0.636364
Aradu.A03	132676702	A	A	14	0	G	14	1	-1	INTERGENIC	-	-	-	0.5	-0.5	0.642857	0.642857
Aradu.A03	132676855	C	C	10	0	T	9	1	-1	INTERGENIC	-	-	-	0.555556	-0.555556	0.666667	0.666667
Aradu.A03	132676863	G	G	9	0	A	9	1	-1	INTERGENIC	-	-	-	0.555556	-0.555556	0.666667	0.666667
Aradu.A03	132677729	G	G	19	0	A	7	1	-1	INTERGENIC	-	-	-	0.571429	-0.571429	0.714286	0.714286
Aradu.A03	132678344	G	G	13	0	C	19	1	-1	INTERGENIC	-	-	-	0.461538	-0.461538	0.615385	0.615385
Aradu.A03	132699518	A	A	10	0	G	8	1	-1	INTERGENIC	-	-	-	0.5	-0.625	0.75	0.75
Aradu.A03	132713493	T	T	11	0	C	10	1	-1	INTERGENIC	-	-	-	0.5	-0.5	0.7	0.7
Aradu.A03	132713684	T	T	7	0	C	9	1	-1	INTERGENIC	-	-	-	0.571429	-0.571429	0.714286	0.714286
Aradu.A03	132717757	T	T	12	0	C	7	1	-1	INTERGENIC	-	-	-	0.571429	-0.571429	0.714286	0.714286
Aradu.A03	132724825	A	A	13	0	G	7	1	-1	INTERGENIC	-	-	-	0.571429	-0.571429	0.714286	0.714286
Aradu.A03	132724843	G	G	13	0	A	8	1	-1	INTERGENIC	-	-	-	0.5	-0.625	0.75	0.75
Aradu.A03	132729979	C	C	9	0	T	7	1	-1	INTERGENIC	-	-	-	0.571429	-0.571429	0.714286	0.714286
Aradu.A03	132738759	C	C	9	0	T	8	1	-1	INTERGENIC	-	-	-	0.5	-0.625	0.75	0.75
Aradu.A03	132738772	G	G	8	0	T	10	1	-1	INTERGENIC	-	-	-	0.5	-0.625	0.75	0.75
Aradu.A03	132739361	C	C	11	0	T	16	1	-1	INTERGENIC	-	-	-	0.454545	-0.545455	0.636364	0.636364
Aradu.A03	132740302	A	A	7	0	G	8	1	-1	INTERGENIC	-	-	-	0.571429	-0.571429	0.714286	0.714286
Aradu.A03	132740688	G	G	9	0	A	11	1	-1	INTERGENIC	-	-	-	0.555556	-0.555556	0.666667	0.666667
Aradu.A03	132740690	T	T	9	0	C	9	1	-1	INTERGENIC	-	-	-	0.555556	-0.555556	0.666667	0.666667
Aradu.A03	132740758	G	G	7	0	A	8	1	-1	INTERGENIC	-	-	-	0.571429	-0.571429	0.714286	0.714286
Aradu.A03	132740773	C	C	9	0	A	8	1	-1	INTERGENIC	-	-	-	0.5	-0.625	0.75	0.75
Aradu.A03	132740784	C	C	10	0	T	8	1	-1	INTERGENIC	-	-	-	0.5	-0.625	0.75	0.75
Aradu.A03	132741417	C	C	12	0	A	7	1	-1	INTERGENIC	-	-	-	0.571429	-0.571429	0.714286	0.714286
Aradu.A03	132741618	A	A	10	0	G	9	1	-1	INTERGENIC	-	-	-	0.555556	-0.555556	0.666667	0.666667
Aradu.A03	132741638	C	C	14	0	T	16	1	-1	INTERGENIC	-	-	-	0.5	-0.5	0.642857	0.642857
Aradu.A03	132741719	C	C	13	0	T	9	1	-1	INTERGENIC	-	-	-	0.555556	-0.555556	0.666667	0.666667
Aradu.A03	132744095	G	G	9	0	A	11	1	-1	INTERGENIC	-	-	-	0.555556	-0.555556	0.666667	0.666667
Aradu.A03	132745254	G	G	13	0	A	8	1	-1	INTERGENIC	-	-	-	0.5	-0.625	0.75	0.75
Aradu.A03	132747720	T	T	7	0	C	7	1	-1	INTERGENIC	-	-	-	0.571429	-0.571429	0.714286	0.714286
Aradu.A03	132747753	G	G	7	0	T	11	1	-1	INTERGENIC	-	-	-	0.571429	-0.571429	0.714286	0.714286
Aradu.A03	132747758	C	C	7	0	T	12	1	-1	INTERGENIC	-	-	-	0.571429	-0.571429	0.714286	0.714286
Aradu.A03	132748783	T	T	13	0	G	8	1	-1	INTERGENIC	-	-	-	0.5	-0.625	0.75	0.75
Aradu.A03	132748787	G	G	11	0	A	9	1	-1	INTERGENIC	-	-	-	0.555556	-0.555556	0.666667	0.666667
Aradu.A03	132751245	T	T	11	0	C	12	1	-1	INTERGENIC	-	-	-	0.454545	-0.545455	0.636364	0.636364
Aradu.A03	132751309	G	G	20	0	A	11	1	-1	INTERGENIC	-	-	-	0.454545	-0.545455	0.636364	0.636364
Aradu.A03	132751328	G	G	20	0	A	9	1	-1	INTERGENIC	-	-	-	0.555556	-0.555556	0.666667	0.666667
Aradu.A03	132751344	C	C	23	0	T	8	1	-1	INTERGENIC	-	-	-	0.5	-0.625	0.75	0.75
Aradu.A03	132752392	T	T	10	0	C	7	1	-1	INTERGENIC	-	-	-	0.571429	-0.571429	0.714286	0.714286
Aradu.A03	132752399	G	G	11	0	A	7	1	-1	INTERGENIC	-	-	-	0.571429	-0.571429	0.714286	0.714286
Aradu.A03	132753733	A	A	16	0	G	9	1	-1	INTERGENIC	-	-	-	0.555556	-0.555556	0.666667	0.666667
Aradu.A03	132754031	G	G	7	0	A	15	1	-1	INTERGENIC	-	-	-	0.571429	-0.571429	0.714286	0.714286
Aradu.A03	132754043	G	G	7	0	T	16	1	-1	INTERGENIC	-	-	-	0.571429	-0.571429	0.714286	0.714286
Aradu.A03	132754748	A	A	7	0	T	14	1	-1	INTERGENIC	-	-	-	0.571429	-0.571429	0.714286	0.714286
Aradu.A03	132758613	A	A	16	0	C	10	1	-1	INTERGENIC	-	-	-	0.5	-0.5	0.7	0.7
Aradu.A03	132758688	T	T	14	0	A	9	1	-1	INTERGENIC	-	-	-	0.555556	-0.555556	0.666667	0.666667
Aradu.A03	132758835	G	G	13	0	A	9	1	-1	INTERGENIC	-	-	-	0.555556	-0.555556	0.666667	0.666667
Aradu.A03	132758841	C	C	13	0	T	9	1	-1	INTERGENIC	-	-	-	0.555556	-0.555556	0.666667	0.666667
Aradu.A03	132758854	G	G	15	0	A	9	1	-1	INTERGENIC	-	-	-	0.555556	-0.555556	0.666667	0.666667
Aradu.A03	132758913	T	T	9	0	A	7	1	-1	INTERGENIC	-	-	-	0.571429	-0.571429	0.714286	0.714286
Aradu.A03	132758929	G	G	9	0	A	9	1	-1	INTERGENIC	-	-	-	0.555556	-0.555556	0.666667	0.666667
Aradu.A03	132758960	A	A	7	0	G	13	1	-1	INTERGENIC	-	-	-	0.571429	-0.571429	0.714286	0.714286
Aradu.A03	132760312	T	T	14	0	C	7	1	-1	INTERGENIC	-	-	-	0.571429	-0.571429	0.714286	0.714286
Aradu.A03	132761247	A	A	14	0	G	15	1	-1	INTERGENIC	-	-	-	0.5	-0.5	0.642857	0.642857
Aradu.A03	132761257	T	T	15	0	C	15	1	-1	INTERGENIC	-	-	-	0.466667	-0.466667	0.6	0.6
Aradu.A03	132761559	A	A	12	0	T	8	1	-1	INTERGENIC	-	-	-	0.5	-0.625	0.75	0.75
Aradu.A03	132761561	T	T	12	0	A	8	1	-1	INTERGENIC	-	-	-	0.5	-0.625	0.75	0.75
Aradu.A03	132763730	C	C	11	0	T	8	1	-1	INTERGENIC	-	-	-	0.5	-0.625	0.75	0.75
Aradu.A03	132763756	C	C	7	0	G	9	1	-1	INTERGENIC	-	-	-	0.571429	-0.571429	0.714286	0.714286
Aradu.A03	132764750	T	T	8	0	A	7	1	-1	INTERGENIC	-	-	-	0.571429	-0.571429	0.714286	0.714286
Aradu.A03	132765032	A	A	10	0	G	10	1	-1	INTERGENIC	-	-	-	0.5	-0.5	0.7	0.7
Aradu.A03	132765034	C	C	10	0	G	10	1	-1	INTERGENIC	-	-	-	0.5	-0.5	0.7	0.7
Aradu.A03	132765111	C	C	10	0	T	10	1	-1	INTERGENIC	-	-	-	0.5	-0.5	0.7	0.7
Aradu.A03	132782763	C	C	10	0	T	12	1	-1	INTERGENIC	-	-	-	0.5	-0.5	0.7	0.7
Aradu.A03	132783094	G	G	13	0	A	13	1	-1	INTERGENIC	-	-	-	0.461538	-0.461538	0.615385	0.615385
Aradu.A03	132783307	T	T	16	0	A	11	1	-1	INTERGENIC	-	-	-	0.454545	-0.545455	0.636364	0.636364
Aradu.A03	132783397	T	T	8	0	G	9	1	-1	INTERGENIC	-	-	-	0.5	-0.625	0.75	0.75
Aradu.A03	132783404	G	G	10	0	A	9	1	-1	INTERGENIC	-	-	-	0.555556	-0.555556	0.666667	0.666667
Aradu.A03	132783815	C	C	7	0	T	8	1	-1	INTERGENIC	-	-	-	0.571429	-0.571429	0.714286	0.714286
Aradu.A03	132789530	T	T	16	0	A	13	1	-1	INTERGENIC	-	-	-	0.461538	-0.461538	0.615385	0.615385
Aradu.A03	132797288	C	C	9	0	T	10	1	-1	INTERGENIC	-	-	-	0.555556	-0.555556	0.666667	0.666667
Aradu.A03	132798216	T	T	7	0	C	13	1	-1	INTERGENIC	-	-	-	0.571429	-0.571429	0.714286	0.714286
Aradu.A03	132798346	C	C	9	0	T	9	1	-1	INTERGENIC	-	-	-	0.555556	-0.555556	0.666667	0.666667
Aradu.A03	132798563	A	A	8	0	G	9	1	-1	INTERGENIC	-	-	-	0.5	-0.625	0.75	0.75
Aradu.A03	132799676	A	A	9	0	G	13	1	-1	INTERGENIC	-	-	-	0.555556	-0.555556	0.666667	0.666667
Aradu.A03	132799717	A	A	10	0	G	13	1	-1	INTERGENIC	-	-	-	0.5	-0.5	0.7	0.7
Aradu.A03	132800717	G	G	18	0	A	12	1	-1	INTERGENIC	-	-	-	0.5	-0.5	0.666667	0.666667
Aradu.A03	132800739	G	G	20	0	A	11	1	-1	INTERGENIC	-	-	-	0.454545	-0.545455	0.636364	0.636364
Aradu.A03	132800760	A	A	16	0	G	12	1	-1	INTERGENIC	-	-	-	0.5	-0.5	0.666667	0.666667
Aradu.A03	132801355	G	G	7	0	A	10	1	-1	INTERGENIC	-	-	-	0.571429	-0.571429	0.714286	0.714286
Aradu.A03	132801405	T	T	14	0	C	11	1	-1	INTERGENIC	-	-	-	0.454545	-0.545455	0.636364	0.636364
Aradu.A03	132801868	C	C	17	0	T	13	1	-1	INTERGENIC	-	-	-	0.461538	-0.461538	0.615385	0.615385
Aradu.A03	132801872	G	G	17	0	A	12	1	-1	INTERGENIC	-	-	-	0.5	-0.5	0.666667	0.666667
Aradu.A03	132802093	G	G	11	0	A	12	1	-1	INTERGENIC	-	-	-	0.454545	-0.545455	0.636364	0.636364
Aradu.A03	132804038	G	G	9	0	A	8	1	-1	INTERGENIC	-	-	-	0.5	-0.625	0.75	0.75
Aradu.A03	132804047	A	A	8	0	G	8	1	-1	INTERGENIC	-	-	-	0.5	-0.625	0.75	0.75
Aradu.A03	132804058	A	A	9	0	G	9	1	-1	INTERGENIC	-	-	-	0.555556	-0.555556	0.666667	0.666667
Aradu.A03	132804075	G	G	9	0	A	10	1	-1	INTERGENIC	-	-	-	0.555556	-0.555556	0.666667	0.666667
Aradu.A03	132804212	T	T	12	0	C	11	1	-1	INTERGENIC	-	-	-	0.454545	-0.545455	0.636364	0.636364
Aradu.A03	132804241	C	C	10	0	T	11	1	-1	INTERGENIC	-	-	-	0.5	-0.5	0.7	0.7
Aradu.A03	132804380	T	T	12	0	C	9	1	-1	INTERGENIC	-	-	-	0.555556	-0.555556	0.666667	0.666667
Aradu.A03	132804849	A	A	10	0	G	7	1	-1	INTERGENIC	-	-	-	0.571429	-0.571429	0.714286	0.714286
Aradu.A03	132806740	C	C	15	0	T	8	1	-1	INTERGENIC	-	-	-	0.5	-0.625	0.75	0.75
Aradu.A03	132806743	T	T	16	0	C	7	1	-1	INTERGENIC	-	-	-	0.571429	-0.571429	0.714286	0.714286
Aradu.A03	132806760	T	T	17	0	C	10	1	-1	INTERGENIC	-	-	-	0.5	-0.5	0.7	0.7
Aradu.A03	132806788	G	G	12	0	A	15	1	-1	INTERGENIC	-	-	-	0.5	-0.5	0.666667	0.666667
Aradu.A03	132806821	C	C	8	0	T	17	1	-1	INTERGENIC	-	-	-	0.5	-0.625	0.75	0.75
Aradu.A03	132807675	T	T	8	0	C	13	1	-1	INTERGENIC	-	-	-	0.5	-0.625	0.75	0.75
Aradu.A03	132808230	C	C	15	0	T	14	1	-1	INTERGENIC	-	-	-	0.5	-0.5	0.642857	0.642857
Aradu.A03	132810726	T	T	10	0	C	11	1	-1	INTERGENIC	-	-	-	0.5	-0.5	0.7	0.7
Aradu.A03	132811021	C	C	13	0	T	11	1	-1	INTERGENIC	-	-	-	0.454545	-0.545455	0.636364	0.636364
Aradu.A03	132811051	T	T	15	0	C	16	1	-1	INTERGENIC	-	-	-	0.466667	-0.466667	0.6	0.6
Aradu.A03	132811060	T	T	13	0	G	15	1	-1	INTERGENIC	-	-	-	0.461538	-0.461538	0.615385	0.615385
Aradu.A03	132811061	C	C	14	0	T	13	1	-1	INTERGENIC	-	-	-	0.461538	-0.461538	0.615385	0.615385
Aradu.A03	132811274	C	C	7	0	T	8	1	-1	INTERGENIC	-	-	-	0.571429	-0.571429	0.714286	0.714286
Aradu.A03	132811292	T	T	9	0	C	9	1	-1	INTERGENIC	-	-	-	0.555556	-0.555556	0.666667	0.666667
Aradu.A03	132811314	A	A	9	0	G	7	1	-1	INTERGENIC	-	-	-	0.571429	-0.571429	0.714286	0.714286
Aradu.A03	132812425	A	A	18	0	T	16	1	-1	INTERGENIC	-	-	-	0.4375	-0.4375	0.5625	0.5625
Aradu.A03	132813064	A	A	21	0	G	17	1	-1	INTERGENIC	-	-	-	0.470588	-0.470588	0.588235	0.588235
Aradu.A03	132813072	C	C	22	0	A	17	1	-1	INTERGENIC	-	-	-	0.470588	-0.470588	0.588235	0.588235
Aradu.A03	132813191	G	G	13	0	A	22	1	-1	INTERGENIC	-	-	-	0.461538	-0.461538	0.615385	0.615385
Aradu.A03	132814409	G	G	13	0	A	10	1	-1	INTERGENIC	-	-	-	0.5	-0.5	0.7	0.7
Aradu.A03	132814808	C	C	9	0	T	10	1	-1	INTERGENIC	-	-	-	0.555556	-0.555556	0.666667	0.666667
Aradu.A03	132814996	T	T	13	0	G	10	1	-1	INTERGENIC	-	-	-	0.5	-0.5	0.7	0.7
Aradu.A03	132815281	T	T	8	0	C	7	1	-1	INTERGENIC	-	-	-	0.571429	-0.571429	0.714286	0.714286
Aradu.A03	132815616	C	C	15	0	A	9	1	-1	INTERGENIC	-	-	-	0.555556	-0.555556	0.666667	0.666667
Aradu.A03	132815629	A	A	17	0	G	7	1	-1	INTERGENIC	-	-	-	0.571429	-0.571429	0.714286	0.714286
Aradu.A03	132816487	C	C	12	0	T	16	1	-1	INTERGENIC	-	-	-	0.5	-0.5	0.666667	0.666667
Aradu.A03	132816703	A	A	21	0	G	19	1	-1	INTERGENIC	-	-	-	0.421053	-0.421053	0.578947	0.578947
Aradu.A03	132816763	C	C	18	0	T	13	1	-1	INTERGENIC	-	-	-	0.461538	-0.461538	0.615385	0.615385
Aradu.A03	132817346	G	G	14	0	A	15	1	-1	INTERGENIC	-	-	-	0.5	-0.5	0.642857	0.642857
Aradu.A03	132818886	T	T	20	0	C	10	1	-1	INTERGENIC	-	-	-	0.5	-0.5	0.7	0.7
Aradu.A03	132819203	T	T	18	0	C	10	1	-1	INTERGENIC	-	-	-	0.5	-0.5	0.7	0.7
Aradu.A03	132819530	G	G	13	0	C	14	1	-1	INTERGENIC	-	-	-	0.461538	-0.461538	0.615385	0.615385
Aradu.A03	132819791	A	A	7	0	T	12	1	-1	INTERGENIC	-	-	-	0.571429	-0.571429	0.714286	0.714286
Aradu.A03	132821772	T	T	7	0	C	10	1	-1	INTERGENIC	-	-	-	0.571429	-0.571429	0.714286	0.714286
Aradu.A03	132821784	G	G	10	0	A	12	1	-1	INTERGENIC	-	-	-	0.5	-0.5	0.7	0.7
Aradu.A03	132821870	T	T	7	0	G	10	1	-1	INTERGENIC	-	-	-	0.571429	-0.571429	0.714286	0.714286
Aradu.A03	132821878	G	G	7	0	A	7	1	-1	INTERGENIC	-	-	-	0.571429	-0.571429	0.714286	0.714286
Aradu.A03	132822913	G	G	9	0	A	13	1	-1	INTERGENIC	-	-	-	0.555556	-0.555556	0.666667	0.666667
Aradu.A03	132822983	C	C	10	0	T	8	1	-1	INTERGENIC	-	-	-	0.5	-0.625	0.75	0.75
Aradu.A03	132823044	A	A	7	0	G	12	1	-1	INTERGENIC	-	-	-	0.571429	-0.571429	0.714286	0.714286
Aradu.A03	132823071	G	G	7	0	A	8	1	-1	INTERGENIC	-	-	-	0.571429	-0.571429	0.714286	0.714286
Aradu.A03	132823183	C	C	10	0	T	13	1	-1	INTERGENIC	-	-	-	0.5	-0.5	0.7	0.7
Aradu.A03	132823572	C	C	14	0	T	14	1	-1	INTERGENIC	-	-	-	0.5	-0.5	0.642857	0.642857
Aradu.A03	132823581	A	A	15	0	G	15	1	-1	INTERGENIC	-	-	-	0.466667	-0.466667	0.6	0.6
Aradu.A03	132823589	C	C	17	0	T	14	1	-1	INTERGENIC	-	-	-	0.5	-0.5	0.642857	0.642857
Aradu.A03	132826597	G	G	7	0	A	12	1	-1	INTERGENIC	-	-	-	0.571429	-0.571429	0.714286	0.714286
Aradu.A03	132826640	A	A	10	0	C	13	1	-1	INTERGENIC	-	-	-	0.5	-0.5	0.7	0.7
Aradu.A03	132826883	G	G	8	0	C	21	1	-1	INTERGENIC	-	-	-	0.5	-0.625	0.75	0.75
Aradu.A03	132829787	G	G	10	0	A	21	1	-1	INTERGENIC	-	-	-	0.5	-0.5	0.7	0.7
Aradu.A03	132829793	A	A	12	0	G	21	1	-1	INTERGENIC	-	-	-	0.5	-0.5	0.666667	0.666667
Aradu.A03	132831796	C	C	11	0	T	27	1	-1	INTERGENIC	-	-	-	0.454545	-0.545455	0.636364	0.636364
Aradu.A03	132835981	T	T	13	0	G	12	1	-1	INTERGENIC	-	-	-	0.5	-0.5	0.666667	0.666667
Aradu.A03	132836090	A	A	8	0	G	9	1	-1	INTERGENIC	-	-	-	0.5	-0.625	0.75	0.75
Aradu.A03	132836661	G	G	12	0	A	11	1	-1	INTERGENIC	-	-	-	0.454545	-0.545455	0.636364	0.636364
Aradu.A03	132837274	T	T	7	0	C	7	1	-1	INTERGENIC	-	-	-	0.571429	-0.571429	0.714286	0.714286
Aradu.A03	132837303	G	G	15	0	A	10	1	-1	INTERGENIC	-	-	-	0.5	-0.5	0.7	0.7
Aradu.A03	132837340	C	C	19	0	T	9	1	-1	INTERGENIC	-	-	-	0.555556	-0.555556	0.666667	0.666667
Aradu.A03	132837491	A	A	15	0	C	10	1	-1	INTERGENIC	-	-	-	0.5	-0.5	0.7	0.7
Aradu.A03	132837516	T	T	16	0	C	7	1	-1	INTERGENIC	-	-	-	0.571429	-0.571429	0.714286	0.714286
Aradu.A03	132837521	T	T	16	0	C	7	1	-1	INTERGENIC	-	-	-	0.571429	-0.571429	0.714286	0.714286
Aradu.A03	132837651	A	A	16	0	G	16	1	-1	INTERGENIC	-	-	-	0.4375	-0.4375	0.5625	0.5625
Aradu.A03	132837652	T	T	16	0	C	16	1	-1	INTERGENIC	-	-	-	0.4375	-0.4375	0.5625	0.5625
Aradu.A03	132838886	G	G	13	0	A	8	1	-1	INTERGENIC	-	-	-	0.5	-0.625	0.75	0.75
Aradu.A03	132838889	A	A	13	0	G	7	1	-1	INTERGENIC	-	-	-	0.571429	-0.571429	0.714286	0.714286
Aradu.A03	132838938	G	G	12	0	A	8	1	-1	INTERGENIC	-	-	-	0.5	-0.625	0.75	0.75
Aradu.A03	132839132	G	G	11	0	A	15	1	-1	INTERGENIC	-	-	-	0.454545	-0.545455	0.636364	0.636364
Aradu.A03	132840131	T	T	14	0	G	13	1	-1	INTERGENIC	-	-	-	0.461538	-0.461538	0.615385	0.615385
Aradu.A03	132840151	C	C	11	0	T	16	1	-1	INTERGENIC	-	-	-	0.454545	-0.545455	0.636364	0.636364
Aradu.A03	132840255	C	C	8	0	T	10	1	-1	INTERGENIC	-	-	-	0.5	-0.625	0.75	0.75
Aradu.A03	132860681	G	G	7	0	A	8	1	-1	INTERGENIC	-	-	-	0.571429	-0.571429	0.714286	0.714286
Aradu.A03	132861541	G	G	7	0	A	7	1	-1	INTERGENIC	-	-	-	0.571429	-0.571429	0.714286	0.714286
Aradu.A03	132861889	A	A	8	0	T	10	1	-1	INTERGENIC	-	-	-	0.5	-0.625	0.75	0.75
Aradu.A03	132861955	C	C	10	0	T	10	1	-1	INTERGENIC	-	-	-	0.5	-0.5	0.7	0.7
Aradu.A03	132864462	C	C	9	0	A	13	1	-1	INTERGENIC	-	-	-	0.555556	-0.555556	0.666667	0.666667
Aradu.A03	132864465	A	A	9	0	G	13	1	-1	INTERGENIC	-	-	-	0.555556	-0.555556	0.666667	0.666667
Aradu.A03	132864471	G	G	8	0	A	13	1	-1	INTERGENIC	-	-	-	0.5	-0.625	0.75	0.75
Aradu.A03	132864512	A	A	7	0	G	10	1	-1	INTERGENIC	-	-	-	0.571429	-0.571429	0.714286	0.714286
Aradu.A03	132865574	C	C	11	0	A	8	1	-1	INTERGENIC	-	-	-	0.5	-0.625	0.75	0.75
Aradu.A03	132865590	T	T	11	0	G	7	1	-1	INTERGENIC	-	-	-	0.571429	-0.571429	0.714286	0.714286
Aradu.A03	132865602	A	A	10	0	G	7	1	-1	INTERGENIC	-	-	-	0.571429	-0.571429	0.714286	0.714286
Aradu.A03	132865923	C	C	7	0	G	12	1	-1	INTERGENIC	-	-	-	0.571429	-0.571429	0.714286	0.714286
Aradu.A03	132866059	G	G	8	0	A	8	1	-1	INTERGENIC	-	-	-	0.5	-0.625	0.75	0.75
Aradu.A03	132866135	A	A	8	0	G	9	1	-1	INTERGENIC	-	-	-	0.5	-0.625	0.75	0.75
Aradu.A03	132866883	C	C	13	0	T	7	1	-1	INTERGENIC	-	-	-	0.571429	-0.571429	0.714286	0.714286
Aradu.A03	132875623	C	C	8	0	A	8	1	-1	INTERGENIC	-	-	-	0.5	-0.625	0.75	0.75
Aradu.A03	132878830	C	C	13	0	T	11	1	-1	INTERGENIC	-	-	-	0.454545	-0.545455	0.636364	0.636364
Aradu.A03	132878842	G	G	12	0	A	10	1	-1	INTERGENIC	-	-	-	0.5	-0.5	0.7	0.7
Aradu.A03	132879637	C	C	10	0	T	8	1	-1	INTERGENIC	-	-	-	0.5	-0.625	0.75	0.75
Aradu.A03	132880551	G	G	9	0	A	10	1	-1	INTERGENIC	-	-	-	0.555556	-0.555556	0.666667	0.666667
Aradu.A03	132881249	C	C	15	0	T	8	1	-1	INTERGENIC	-	-	-	0.5	-0.625	0.75	0.75
Aradu.A03	132881616	T	T	8	0	G	9	1	-1	INTERGENIC	-	-	-	0.5	-0.625	0.75	0.75
Aradu.A03	132882015	T	T	10	0	C	8	1	-1	INTERGENIC	-	-	-	0.5	-0.625	0.75	0.75
Aradu.A03	132882656	G	G	8	0	A	8	1	-1	INTERGENIC	-	-	-	0.5	-0.625	0.75	0.75
Aradu.A03	132882775	A	A	8	0	G	7	1	-1	INTERGENIC	-	-	-	0.571429	-0.571429	0.714286	0.714286
Aradu.A03	132882780	C	C	8	0	T	7	1	-1	INTERGENIC	-	-	-	0.571429	-0.571429	0.714286	0.714286
Aradu.A03	132883121	A	A	9	0	G	13	1	-1	INTERGENIC	-	-	-	0.555556	-0.555556	0.666667	0.666667
Aradu.A03	132883269	G	G	9	0	A	12	1	-1	INTERGENIC	-	-	-	0.555556	-0.555556	0.666667	0.666667
Aradu.A03	132883282	A	A	10	0	G	10	1	-1	INTERGENIC	-	-	-	0.5	-0.5	0.7	0.7
Aradu.A03	132883289	A	A	9	0	C	10	1	-1	INTERGENIC	-	-	-	0.555556	-0.555556	0.666667	0.666667
Aradu.A03	132883491	T	T	11	0	C	7	1	-1	INTERGENIC	-	-	-	0.571429	-0.571429	0.714286	0.714286
Aradu.A03	132884042	C	C	18	0	T	7	1	-1	INTERGENIC	-	-	-	0.571429	-0.571429	0.714286	0.714286
Aradu.A03	132884058	T	T	17	0	C	8	1	-1	INTERGENIC	-	-	-	0.5	-0.625	0.75	0.75
Aradu.A03	132884865	A	A	7	0	G	12	1	-1	INTERGENIC	-	-	-	0.571429	-0.571429	0.714286	0.714286
Aradu.A03	132884874	A	A	7	0	G	13	1	-1	INTERGENIC	-	-	-	0.571429	-0.571429	0.714286	0.714286
Aradu.A03	132884879	T	T	8	0	C	12	1	-1	INTERGENIC	-	-	-	0.5	-0.625	0.75	0.75
Aradu.A03	132884956	T	T	12	0	G	11	1	-1	INTERGENIC	-	-	-	0.454545	-0.545455	0.636364	0.636364
Aradu.A03	132885179	A	A	7	0	G	10	1	-1	INTERGENIC	-	-	-	0.571429	-0.571429	0.714286	0.714286
Aradu.A03	132885241	C	C	9	0	T	10	1	-1	INTERGENIC	-	-	-	0.555556	-0.555556	0.666667	0.666667
Aradu.A03	132885434	G	G	8	0	A	9	1	-1	INTERGENIC	-	-	-	0.5	-0.625	0.75	0.75
Aradu.A03	132885719	A	A	7	0	G	11	1	-1	INTERGENIC	-	-	-	0.571429	-0.571429	0.714286	0.714286
Aradu.A03	132895881	C	C	16	0	A	7	1	-1	INTERGENIC	-	-	-	0.571429	-0.571429	0.714286	0.714286
Aradu.A03	132895892	A	A	15	0	G	7	1	-1	INTERGENIC	-	-	-	0.571429	-0.571429	0.714286	0.714286
Aradu.A03	132895921	C	C	7	0	T	11	1	-1	INTERGENIC	-	-	-	0.571429	-0.571429	0.714286	0.714286
Aradu.A03	132896840	A	A	9	0	T	8	1	-1	INTERGENIC	-	-	-	0.5	-0.625	0.75	0.75
Aradu.A03	132896849	A	A	11	0	G	7	1	-1	INTERGENIC	-	-	-	0.571429	-0.571429	0.714286	0.714286
Aradu.A03	132897443	T	T	14	0	A	12	1	-1	INTERGENIC	-	-	-	0.5	-0.5	0.666667	0.666667
Aradu.A03	132897878	C	C	14	0	T	10	1	-1	INTERGENIC	-	-	-	0.5	-0.5	0.7	0.7
Aradu.A03	132898539	C	C	9	0	G	15	1	-1	INTERGENIC	-	-	-	0.555556	-0.555556	0.666667	0.666667
Aradu.A03	132898806	C	C	8	0	T	8	1	-1	INTERGENIC	-	-	-	0.5	-0.625	0.75	0.75
Aradu.A03	132905231	G	G	8	0	A	11	1	-1	INTERGENIC	-	-	-	0.5	-0.625	0.75	0.75
Aradu.A03	132905242	C	C	9	0	A	10	1	-1	INTERGENIC	-	-	-	0.555556	-0.555556	0.666667	0.666667
Aradu.A03	132906755	A	A	8	0	G	10	1	-1	INTERGENIC	-	-	-	0.5	-0.625	0.75	0.75
Aradu.A03	132906779	G	G	10	0	A	8	1	-1	INTERGENIC	-	-	-	0.5	-0.625	0.75	0.75
Aradu.A03	132925789	C	C	8	0	T	9	1	-1	INTERGENIC	-	-	-	0.5	-0.625	0.75	0.75
Aradu.A03	132925850	T	T	14	0	C	9	1	-1	INTERGENIC	-	-	-	0.555556	-0.555556	0.666667	0.666667
Aradu.A03	132925900	G	G	18	0	A	9	1	-1	INTERGENIC	-	-	-	0.555556	-0.555556	0.666667	0.666667
Aradu.A03	132927686	C	C	16	0	G	15	1	-1	INTERGENIC	-	-	-	0.466667	-0.466667	0.6	0.6
Aradu.A03	132929227	G	G	16	0	A	17	1	-1	INTERGENIC	-	-	-	0.4375	-0.4375	0.5625	0.5625
Aradu.A03	132936633	T	T	13	0	G	11	1	-1	INTERGENIC	-	-	-	0.454545	-0.545455	0.636364	0.636364
Aradu.A03	132936639	A	A	13	0	G	10	1	-1	INTERGENIC	-	-	-	0.5	-0.5	0.7	0.7
Aradu.A03	132937105	G	G	12	0	A	11	1	-1	INTERGENIC	-	-	-	0.454545	-0.545455	0.636364	0.636364
Aradu.A03	132937298	C	C	19	0	T	11	1	-1	INTERGENIC	-	-	-	0.454545	-0.545455	0.636364	0.636364
Aradu.A03	132938006	G	G	12	0	T	7	1	-1	INTERGENIC	-	-	-	0.571429	-0.571429	0.714286	0.714286
Aradu.A03	132938231	C	C	9	0	T	8	1	-1	INTERGENIC	-	-	-	0.5	-0.625	0.75	0.75
Aradu.A03	132943784	A	A	7	0	G	10	1	-1	INTERGENIC	-	-	-	0.571429	-0.571429	0.714286	0.714286
Aradu.A03	132950016	C	C	8	0	T	11	1	-1	INTERGENIC	-	-	-	0.5	-0.625	0.75	0.75
Aradu.A03	132950062	C	C	14	0	G	10	1	-1	INTERGENIC	-	-	-	0.5	-0.5	0.7	0.7
Aradu.A03	132950089	G	G	16	0	A	7	1	-1	INTERGENIC	-	-	-	0.571429	-0.571429	0.714286	0.714286
Aradu.A03	132950096	C	C	17	0	T	7	1	-1	INTERGENIC	-	-	-	0.571429	-0.571429	0.714286	0.714286
Aradu.A03	132950417	G	G	16	0	A	10	1	-1	INTERGENIC	-	-	-	0.5	-0.5	0.7	0.7
Aradu.A03	132950545	T	T	15	0	C	9	1	-1	INTERGENIC	-	-	-	0.555556	-0.555556	0.666667	0.666667
Aradu.A03	132951208	G	G	9	0	A	8	1	-1	INTERGENIC	-	-	-	0.5	-0.625	0.75	0.75
Aradu.A03	132953067	C	C	7	0	T	14	1	-1	INTERGENIC	-	-	-	0.571429	-0.571429	0.714286	0.714286
Aradu.A03	132953080	A	A	7	0	G	14	1	-1	INTERGENIC	-	-	-	0.571429	-0.571429	0.714286	0.714286
Aradu.A03	132953082	A	A	7	0	G	14	1	-1	INTERGENIC	-	-	-	0.571429	-0.571429	0.714286	0.714286
Aradu.A03	132953088	A	A	8	0	C	13	1	-1	INTERGENIC	-	-	-	0.5	-0.625	0.75	0.75
Aradu.A03	132953130	G	G	9	0	A	11	1	-1	INTERGENIC	-	-	-	0.555556	-0.555556	0.666667	0.666667
Aradu.A03	132958638	T	T	14	0	C	11	1	-1	INTERGENIC	-	-	-	0.454545	-0.545455	0.636364	0.636364
Aradu.A03	132967601	C	C	13	0	T	9	1	-1	INTERGENIC	-	-	-	0.555556	-0.555556	0.666667	0.666667
Aradu.A03	132967974	C	C	7	0	T	12	1	-1	INTERGENIC	-	-	-	0.571429	-0.571429	0.714286	0.714286
Aradu.A03	132990631	A	A	11	0	G	10	1	-1	INTERGENIC	-	-	-	0.5	-0.5	0.7	0.7
Aradu.A03	132990653	G	G	12	0	A	11	1	-1	INTERGENIC	-	-	-	0.454545	-0.545455	0.636364	0.636364
Aradu.A03	132991682	G	G	9	0	T	13	1	-1	INTERGENIC	-	-	-	0.555556	-0.555556	0.666667	0.666667
Aradu.A03	132991685	A	A	9	0	G	13	1	-1	INTERGENIC	-	-	-	0.555556	-0.555556	0.666667	0.666667
Aradu.A03	132991704	A	A	9	0	G	11	1	-1	INTERGENIC	-	-	-	0.555556	-0.555556	0.666667	0.666667
Aradu.A03	132992387	G	G	7	0	A	7	1	-1	INTERGENIC	-	-	-	0.571429	-0.571429	0.714286	0.714286
Aradu.A03	132992775	T	T	13	0	G	10	1	-1	INTERGENIC	-	-	-	0.5	-0.5	0.7	0.7
Aradu.A03	132992800	G	G	12	0	A	15	1	-1	INTERGENIC	-	-	-	0.5	-0.5	0.666667	0.666667
Aradu.A03	132992843	T	T	9	0	C	11	1	-1	INTERGENIC	-	-	-	0.555556	-0.555556	0.666667	0.666667
Aradu.A03	132993081	T	T	11	0	C	12	1	-1	INTERGENIC	-	-	-	0.454545	-0.545455	0.636364	0.636364
Aradu.A03	132993089	C	C	10	0	T	10	1	-1	INTERGENIC	-	-	-	0.5	-0.5	0.7	0.7
Aradu.A03	132993566	G	G	12	0	A	7	1	-1	INTERGENIC	-	-	-	0.571429	-0.571429	0.714286	0.714286
Aradu.A03	132993579	C	C	13	0	T	8	1	-1	INTERGENIC	-	-	-	0.5	-0.625	0.75	0.75
Aradu.A03	132993584	A	A	12	0	G	7	1	-1	INTERGENIC	-	-	-	0.571429	-0.571429	0.714286	0.714286
Aradu.A03	132994266	C	C	9	0	T	13	1	-1	INTERGENIC	-	-	-	0.555556	-0.555556	0.666667	0.666667
Aradu.A03	132995273	T	T	9	0	C	8	1	-1	INTERGENIC	-	-	-	0.5	-0.625	0.75	0.75
Aradu.A03	132995276	G	G	9	0	C	8	1	-1	INTERGENIC	-	-	-	0.5	-0.625	0.75	0.75
Aradu.A03	132995851	G	G	11	0	A	13	1	-1	INTERGENIC	-	-	-	0.454545	-0.545455	0.636364	0.636364
Aradu.A03	132997151	C	C	12	0	T	10	1	-1	INTERGENIC	-	-	-	0.5	-0.5	0.7	0.7
Aradu.A03	132997167	A	A	14	0	G	9	1	-1	INTERGENIC	-	-	-	0.555556	-0.555556	0.666667	0.666667
Aradu.A03	132997175	G	G	14	0	A	11	1	-1	INTERGENIC	-	-	-	0.454545	-0.545455	0.636364	0.636364
Aradu.A03	132997191	C	C	12	0	T	11	1	-1	INTERGENIC	-	-	-	0.454545	-0.545455	0.636364	0.636364
Aradu.A03	132997226	G	G	10	0	T	9	1	-1	INTERGENIC	-	-	-	0.555556	-0.555556	0.666667	0.666667
Aradu.A03	132999167	T	T	11	0	C	10	1	-1	INTERGENIC	-	-	-	0.5	-0.5	0.7	0.7
Aradu.A03	132999545	T	T	12	0	C	15	1	-1	INTERGENIC	-	-	-	0.5	-0.5	0.666667	0.666667
Aradu.A03	133000018	G	G	13	0	A	13	1	-1	INTERGENIC	-	-	-	0.461538	-0.461538	0.615385	0.615385
Aradu.A03	133000019	A	A	12	0	G	13	1	-1	INTERGENIC	-	-	-	0.5	-0.5	0.666667	0.666667
Aradu.A03	133012517	C	C	14	0	T	12	1	-1	INTERGENIC	-	-	-	0.5	-0.5	0.666667	0.666667
Aradu.A03	133012522	T	T	14	0	C	12	1	-1	INTERGENIC	-	-	-	0.5	-0.5	0.666667	0.666667
Aradu.A03	133016595	A	A	13	0	G	9	1	-1	INTERGENIC	-	-	-	0.555556	-0.555556	0.666667	0.666667
Aradu.A03	133016599	G	G	13	0	A	9	1	-1	INTERGENIC	-	-	-	0.555556	-0.555556	0.666667	0.666667
Aradu.A03	133016610	A	A	14	0	G	7	1	-1	INTERGENIC	-	-	-	0.571429	-0.571429	0.714286	0.714286
Aradu.A03	133016908	G	G	18	0	A	11	1	-1	INTERGENIC	-	-	-	0.454545	-0.545455	0.636364	0.636364
Aradu.A03	133016937	T	T	22	0	C	10	1	-1	INTERGENIC	-	-	-	0.5	-0.5	0.7	0.7
Aradu.A03	133016963	T	T	18	0	C	9	1	-1	INTERGENIC	-	-	-	0.555556	-0.555556	0.666667	0.666667
Aradu.A03	133017228	G	G	10	0	T	15	1	-1	INTERGENIC	-	-	-	0.5	-0.5	0.7	0.7
Aradu.A03	133018174	C	C	15	0	A	8	1	-1	INTERGENIC	-	-	-	0.5	-0.625	0.75	0.75
Aradu.A03	133018537	G	G	10	0	A	7	1	-1	INTERGENIC	-	-	-	0.571429	-0.571429	0.714286	0.714286
Aradu.A03	133018554	C	C	8	0	A	11	1	-1	INTERGENIC	-	-	-	0.5	-0.625	0.75	0.75
Aradu.A03	133018556	G	G	7	0	A	11	1	-1	INTERGENIC	-	-	-	0.571429	-0.571429	0.714286	0.714286
Aradu.A03	133026037	G	G	11	0	A	11	1	-1	INTERGENIC	-	-	-	0.454545	-0.545455	0.636364	0.636364
Aradu.A03	133026040	C	C	12	0	T	11	1	-1	INTERGENIC	-	-	-	0.454545	-0.545455	0.636364	0.636364
Aradu.A03	133027228	G	G	14	0	A	15	1	-1	INTERGENIC	-	-	-	0.5	-0.5	0.642857	0.642857
Aradu.A03	133027535	C	C	21	0	G	11	1	-1	INTERGENIC	-	-	-	0.454545	-0.545455	0.636364	0.636364
Aradu.A03	133028073	A	A	14	0	T	11	1	-1	INTERGENIC	-	-	-	0.454545	-0.545455	0.636364	0.636364
Aradu.A03	133028538	A	A	12	0	T	7	1	-1	INTERGENIC	-	-	-	0.571429	-0.571429	0.714286	0.714286
Aradu.A03	133028540	T	T	10	0	A	7	1	-1	INTERGENIC	-	-	-	0.571429	-0.571429	0.714286	0.714286
Aradu.A03	133028557	G	G	9	0	A	7	1	-1	INTERGENIC	-	-	-	0.571429	-0.571429	0.714286	0.714286
Aradu.A03	133039162	C	C	11	0	T	8	1	-1	INTERGENIC	-	-	-	0.5	-0.625	0.75	0.75
Aradu.A03	133039529	A	A	15	0	G	17	1	-1	INTERGENIC	-	-	-	0.466667	-0.466667	0.6	0.6
Aradu.A03	133053330	A	A	13	0	G	8	1	-1	INTERGENIC	-	-	-	0.5	-0.625	0.75	0.75
Aradu.A03	133059331	T	T	27	0	C	11	1	-1	INTERGENIC	-	-	-	0.454545	-0.545455	0.636364	0.636364
Aradu.A03	133060288	C	C	9	0	T	16	1	-1	INTERGENIC	-	-	-	0.555556	-0.555556	0.666667	0.666667
Aradu.A03	133060305	C	C	11	0	T	16	1	-1	INTERGENIC	-	-	-	0.454545	-0.545455	0.636364	0.636364
Aradu.A03	133060551	C	C	15	0	T	11	1	-1	INTERGENIC	-	-	-	0.454545	-0.545455	0.636364	0.636364
Aradu.A03	133061682	T	T	12	0	G	16	1	-1	INTERGENIC	-	-	-	0.5	-0.5	0.666667	0.666667
Aradu.A03	133061715	G	G	10	0	T	17	1	-1	INTERGENIC	-	-	-	0.5	-0.5	0.7	0.7
Aradu.A03	133061759	T	T	10	0	C	13	1	-1	INTERGENIC	-	-	-	0.5	-0.5	0.7	0.7
Aradu.A03	133062530	T	T	16	0	C	17	1	-1	INTERGENIC	-	-	-	0.4375	-0.4375	0.5625	0.5625
Aradu.A03	133063242	A	A	13	0	C	8	1	-1	INTERGENIC	-	-	-	0.5	-0.625	0.75	0.75
Aradu.A03	133064401	T	T	17	0	G	10	1	-1	INTERGENIC	-	-	-	0.5	-0.5	0.7	0.7
Aradu.A03	133064409	T	T	18	0	C	9	1	-1	INTERGENIC	-	-	-	0.555556	-0.555556	0.666667	0.666667
Aradu.A03	133064666	T	T	11	0	A	9	1	-1	INTERGENIC	-	-	-	0.555556	-0.555556	0.666667	0.666667
Aradu.A03	133064891	A	A	7	0	T	10	1	-1	INTERGENIC	-	-	-	0.571429	-0.571429	0.714286	0.714286
Aradu.A03	133064917	C	C	9	0	A	12	1	-1	INTERGENIC	-	-	-	0.555556	-0.555556	0.666667	0.666667
Aradu.A03	133066242	A	A	14	0	G	9	1	-1	INTERGENIC	-	-	-	0.555556	-0.555556	0.666667	0.666667
Aradu.A03	133066899	C	C	11	0	T	9	1	-1	INTERGENIC	-	-	-	0.555556	-0.555556	0.666667	0.666667
Aradu.A03	133067332	A	A	13	0	T	8	1	-1	INTERGENIC	-	-	-	0.5	-0.625	0.75	0.75
Aradu.A03	133068223	G	G	9	0	T	18	1	-1	INTERGENIC	-	-	-	0.555556	-0.555556	0.666667	0.666667
Aradu.A03	133068283	G	G	12	0	A	19	1	-1	INTERGENIC	-	-	-	0.5	-0.5	0.666667	0.666667
Aradu.A03	133068292	G	G	12	0	A	19	1	-1	INTERGENIC	-	-	-	0.5	-0.5	0.666667	0.666667
Aradu.A03	133068865	C	C	13	0	G	12	1	-1	INTERGENIC	-	-	-	0.5	-0.5	0.666667	0.666667
Aradu.A03	133071101	C	C	10	0	A	11	1	-1	INTERGENIC	-	-	-	0.5	-0.5	0.7	0.7
Aradu.A03	133071104	C	C	10	0	T	12	1	-1	INTERGENIC	-	-	-	0.5	-0.5	0.7	0.7
Aradu.A03	133071804	T	T	15	0	C	11	1	-1	INTERGENIC	-	-	-	0.454545	-0.545455	0.636364	0.636364
Aradu.A03	133072774	A	A	16	0	G	7	1	-1	INTERGENIC	-	-	-	0.571429	-0.571429	0.714286	0.714286
Aradu.A03	133072792	C	C	17	0	T	9	1	-1	INTERGENIC	-	-	-	0.555556	-0.555556	0.666667	0.666667
Aradu.A03	133073009	T	T	12	0	C	12	1	-1	INTERGENIC	-	-	-	0.5	-0.5	0.666667	0.666667
Aradu.A03	133073047	G	G	8	0	A	16	1	-1	INTERGENIC	-	-	-	0.5	-0.625	0.75	0.75
Aradu.A03	133074431	A	A	10	0	T	14	1	-1	INTERGENIC	-	-	-	0.5	-0.5	0.7	0.7
Aradu.A03	133080792	G	G	12	0	A	10	1	-1	INTERGENIC	-	-	-	0.5	-0.5	0.7	0.7
Aradu.A03	133080914	T	T	15	0	C	11	1	-1	INTERGENIC	-	-	-	0.454545	-0.545455	0.636364	0.636364
Aradu.A03	133080925	T	T	14	0	C	11	1	-1	INTERGENIC	-	-	-	0.454545	-0.545455	0.636364	0.636364
Aradu.A03	133081051	G	G	9	0	T	11	1	-1	INTERGENIC	-	-	-	0.555556	-0.555556	0.666667	0.666667
Aradu.A03	133081376	C	C	9	0	T	13	1	-1	INTERGENIC	-	-	-	0.555556	-0.555556	0.666667	0.666667
Aradu.A03	133083698	A	A	7	0	G	7	1	-1	INTERGENIC	-	-	-	0.571429	-0.571429	0.714286	0.714286
Aradu.A03	133084118	G	G	7	0	T	9	1	-1	INTERGENIC	-	-	-	0.571429	-0.571429	0.714286	0.714286
Aradu.A03	133084145	C	C	9	0	T	11	1	-1	INTERGENIC	-	-	-	0.555556	-0.555556	0.666667	0.666667
Aradu.A03	133084213	C	C	12	0	T	11	1	-1	INTERGENIC	-	-	-	0.454545	-0.545455	0.636364	0.636364
Aradu.A03	133084227	T	T	9	0	C	12	1	-1	INTERGENIC	-	-	-	0.555556	-0.555556	0.666667	0.666667
Aradu.A03	133084241	C	C	8	0	T	10	1	-1	INTERGENIC	-	-	-	0.5	-0.625	0.75	0.75
Aradu.A03	133084726	C	C	11	0	T	15	1	-1	INTERGENIC	-	-	-	0.454545	-0.545455	0.636364	0.636364
Aradu.A03	133085033	C	C	8	0	T	10	1	-1	INTERGENIC	-	-	-	0.5	-0.625	0.75	0.75
Aradu.A03	133085103	T	T	10	0	C	11	1	-1	INTERGENIC	-	-	-	0.5	-0.5	0.7	0.7
Aradu.A03	133085359	G	G	7	0	T	8	1	-1	INTERGENIC	-	-	-	0.571429	-0.571429	0.714286	0.714286
Aradu.A03	133085567	C	C	9	0	T	8	1	-1	INTERGENIC	-	-	-	0.5	-0.625	0.75	0.75
Aradu.A03	133085569	A	A	9	0	G	11	1	-1	INTERGENIC	-	-	-	0.555556	-0.555556	0.666667	0.666667
Aradu.A03	133085638	G	G	9	0	A	10	1	-1	INTERGENIC	-	-	-	0.555556	-0.555556	0.666667	0.666667
Aradu.A03	133085641	T	T	8	0	A	10	1	-1	INTERGENIC	-	-	-	0.5	-0.625	0.75	0.75
Aradu.A03	133090468	T	T	11	0	C	11	1	-1	INTERGENIC	-	-	-	0.454545	-0.545455	0.636364	0.636364
Aradu.A03	133103608	C	C	21	0	T	13	1	-1	INTERGENIC	-	-	-	0.461538	-0.461538	0.615385	0.615385
Aradu.A03	133104469	G	G	13	0	A	17	1	-1	INTERGENIC	-	-	-	0.461538	-0.461538	0.615385	0.615385
Aradu.A03	133104563	G	G	7	0	A	14	1	-1	INTERGENIC	-	-	-	0.571429	-0.571429	0.714286	0.714286
Aradu.A03	133104572	T	T	7	0	A	16	1	-1	INTERGENIC	-	-	-	0.571429	-0.571429	0.714286	0.714286
Aradu.A03	133105523	G	G	8	0	A	7	1	-1	INTERGENIC	-	-	-	0.571429	-0.571429	0.714286	0.714286
Aradu.A03	133115434	A	A	17	0	T	8	1	-1	INTERGENIC	-	-	-	0.5	-0.625	0.75	0.75
Aradu.A03	133116229	G	G	7	0	T	10	1	-1	INTERGENIC	-	-	-	0.571429	-0.571429	0.714286	0.714286
Aradu.A03	133145065	A	A	8	0	T	11	1	-1	INTERGENIC	-	-	-	0.5	-0.625	0.75	0.75
Aradu.A03	133145066	A	A	8	0	T	11	1	-1	INTERGENIC	-	-	-	0.5	-0.625	0.75	0.75
Aradu.A03	133145520	T	T	8	0	C	9	1	-1	INTERGENIC	-	-	-	0.5	-0.625	0.75	0.75
Aradu.A03	133150876	A	A	13	0	T	8	1	-1	INTERGENIC	-	-	-	0.5	-0.625	0.75	0.75
Aradu.A03	133150879	T	T	13	0	A	9	1	-1	INTERGENIC	-	-	-	0.555556	-0.555556	0.666667	0.666667
Aradu.A03	133151023	A	A	8	0	T	8	1	-1	INTERGENIC	-	-	-	0.5	-0.625	0.75	0.75
Aradu.A03	133157072	C	C	7	0	T	7	1	-1	INTERGENIC	-	-	-	0.571429	-0.571429	0.714286	0.714286
Aradu.A03	133157826	T	T	12	0	C	8	1	-1	INTERGENIC	-	-	-	0.5	-0.625	0.75	0.75
Aradu.A03	133157833	G	G	10	0	T	8	1	-1	INTERGENIC	-	-	-	0.5	-0.625	0.75	0.75
Aradu.A03	133158335	T	T	14	0	C	10	1	-1	INTERGENIC	-	-	-	0.5	-0.5	0.7	0.7
Aradu.A03	133158418	C	C	8	0	T	8	1	-1	INTERGENIC	-	-	-	0.5	-0.625	0.75	0.75
Aradu.A03	133158797	G	G	11	0	A	10	1	-1	INTERGENIC	-	-	-	0.5	-0.5	0.7	0.7
Aradu.A03	133158839	T	T	17	0	G	12	1	-1	INTERGENIC	-	-	-	0.5	-0.5	0.666667	0.666667
Aradu.A03	133161504	A	A	9	0	G	13	1	-1	INTERGENIC	-	-	-	0.555556	-0.555556	0.666667	0.666667
Aradu.A03	133164967	T	T	10	0	C	17	1	-1	INTERGENIC	-	-	-	0.5	-0.5	0.7	0.7
Aradu.A03	133171396	T	T	11	0	C	9	1	-1	INTERGENIC	-	-	-	0.555556	-0.555556	0.666667	0.666667
Aradu.A03	133171625	T	T	12	0	C	12	1	-1	INTERGENIC	-	-	-	0.5	-0.5	0.666667	0.666667
Aradu.A03	133171892	G	G	12	0	T	11	1	-1	INTERGENIC	-	-	-	0.454545	-0.545455	0.636364	0.636364
Aradu.A03	133173525	G	G	17	0	A	9	1	-1	INTERGENIC	-	-	-	0.555556	-0.555556	0.666667	0.666667
Aradu.A03	133173567	A	A	19	0	G	9	1	-1	INTERGENIC	-	-	-	0.555556	-0.555556	0.666667	0.666667
Aradu.A03	133173833	T	T	13	0	C	11	1	-1	INTERGENIC	-	-	-	0.454545	-0.545455	0.636364	0.636364
Aradu.A03	133177781	A	A	15	0	G	7	1	-1	INTERGENIC	-	-	-	0.571429	-0.571429	0.714286	0.714286
Aradu.A03	133180383	A	A	10	0	G	10	1	-1	INTERGENIC	-	-	-	0.5	-0.5	0.7	0.7
Aradu.A03	133182336	G	G	7	0	C	15	1	-1	INTERGENIC	-	-	-	0.571429	-0.571429	0.714286	0.714286
Aradu.A03	133187757	G	G	15	0	A	12	1	-1	INTERGENIC	-	-	-	0.5	-0.5	0.666667	0.666667
Aradu.A03	133192124	T	T	15	0	C	8	1	-1	INTERGENIC	-	-	-	0.5	-0.625	0.75	0.75
Aradu.A03	133192126	T	T	15	0	C	8	1	-1	INTERGENIC	-	-	-	0.5	-0.625	0.75	0.75
Aradu.A03	133192150	C	C	11	0	T	8	1	-1	INTERGENIC	-	-	-	0.5	-0.625	0.75	0.75
Aradu.A03	133192390	A	A	11	0	G	12	1	-1	INTERGENIC	-	-	-	0.454545	-0.545455	0.636364	0.636364
Aradu.A03	133192631	C	C	10	0	A	7	1	-1	INTERGENIC	-	-	-	0.571429	-0.571429	0.714286	0.714286
Aradu.A03	133193065	G	G	11	0	A	7	1	-1	INTERGENIC	-	-	-	0.571429	-0.571429	0.714286	0.714286
Aradu.A03	133194161	T	T	7	0	C	7	1	-1	INTERGENIC	-	-	-	0.571429	-0.571429	0.714286	0.714286
Aradu.A03	133194511	T	T	12	0	A	12	1	-1	INTERGENIC	-	-	-	0.5	-0.5	0.666667	0.666667
Aradu.A03	133195900	G	G	9	0	C	11	1	-1	INTERGENIC	-	-	-	0.555556	-0.555556	0.666667	0.666667
Aradu.A03	133195904	A	A	10	0	C	11	1	-1	INTERGENIC	-	-	-	0.5	-0.5	0.7	0.7
Aradu.A03	133195948	C	C	15	0	A	9	1	-1	INTERGENIC	-	-	-	0.555556	-0.555556	0.666667	0.666667
Aradu.A03	133195952	T	T	15	0	C	10	1	-1	INTERGENIC	-	-	-	0.5	-0.5	0.7	0.7
Aradu.A03	133195963	C	C	15	0	T	12	1	-1	INTERGENIC	-	-	-	0.5	-0.5	0.666667	0.666667
Aradu.A03	133196455	G	G	9	0	A	11	1	-1	INTERGENIC	-	-	-	0.555556	-0.555556	0.666667	0.666667
Aradu.A03	133196463	A	A	8	0	C	12	1	-1	INTERGENIC	-	-	-	0.5	-0.625	0.75	0.75
Aradu.A03	133199668	T	T	7	0	G	13	1	-1	INTERGENIC	-	-	-	0.571429	-0.571429	0.714286	0.714286
Aradu.A03	133199697	G	G	7	0	T	12	1	-1	INTERGENIC	-	-	-	0.571429	-0.571429	0.714286	0.714286
Aradu.A03	133202176	T	T	8	0	C	8	1	-1	INTERGENIC	-	-	-	0.5	-0.625	0.75	0.75
Aradu.A03	133207046	G	G	7	0	T	10	1	-1	INTERGENIC	-	-	-	0.571429	-0.571429	0.714286	0.714286
Aradu.A03	133207062	G	G	7	0	A	9	1	-1	INTERGENIC	-	-	-	0.571429	-0.571429	0.714286	0.714286
Aradu.A03	133208560	T	T	7	0	C	12	1	-1	INTERGENIC	-	-	-	0.571429	-0.571429	0.714286	0.714286
Aradu.A03	133212806	C	C	11	0	T	8	1	-1	INTERGENIC	-	-	-	0.5	-0.625	0.75	0.75
Aradu.A03	133218942	T	T	7	0	C	12	1	-1	INTERGENIC	-	-	-	0.571429	-0.571429	0.714286	0.714286
Aradu.A03	133218976	T	T	9	0	C	11	1	-1	INTERGENIC	-	-	-	0.555556	-0.555556	0.666667	0.666667
Aradu.A03	133221897	G	G	8	0	A	8	1	-1	INTERGENIC	-	-	-	0.5	-0.625	0.75	0.75
Aradu.A03	133223818	A	A	10	0	G	9	1	-1	INTERGENIC	-	-	-	0.555556	-0.555556	0.666667	0.666667
Aradu.A03	133223888	T	T	11	0	G	7	1	-1	INTERGENIC	-	-	-	0.571429	-0.571429	0.714286	0.714286
Aradu.A03	133227611	C	C	8	0	T	7	1	-1	INTERGENIC	-	-	-	0.571429	-0.571429	0.714286	0.714286
Aradu.A03	133230171	A	A	17	0	C	10	1	-1	INTERGENIC	-	-	-	0.5	-0.5	0.7	0.7
Aradu.A03	133230453	T	T	9	0	C	7	1	-1	INTERGENIC	-	-	-	0.571429	-0.571429	0.714286	0.714286
Aradu.A03	133230797	T	T	8	0	A	7	1	-1	INTERGENIC	-	-	-	0.571429	-0.571429	0.714286	0.714286
Aradu.A03	133231116	A	A	11	0	C	22	1	-1	INTERGENIC	-	-	-	0.454545	-0.545455	0.636364	0.636364
Aradu.A03	133232204	G	G	13	0	A	11	1	-1	INTERGENIC	-	-	-	0.454545	-0.545455	0.636364	0.636364
Aradu.A03	133234098	A	A	8	0	G	8	1	-1	INTERGENIC	-	-	-	0.5	-0.625	0.75	0.75
Aradu.A03	133238204	A	A	7	0	G	9	1	-1	INTERGENIC	-	-	-	0.571429	-0.571429	0.714286	0.714286
Aradu.A03	133239449	A	A	14	0	G	7	1	-1	INTERGENIC	-	-	-	0.571429	-0.571429	0.714286	0.714286
Aradu.A03	133239812	T	T	8	0	C	12	1	-1	INTERGENIC	-	-	-	0.5	-0.625	0.75	0.75
Aradu.A03	133239814	T	T	9	0	A	12	1	-1	INTERGENIC	-	-	-	0.555556	-0.555556	0.666667	0.666667
Aradu.A03	133245517	C	C	11	0	A	9	1	-1	INTERGENIC	-	-	-	0.555556	-0.555556	0.666667	0.666667
Aradu.A03	133246504	A	A	7	0	G	10	1	-1	INTERGENIC	-	-	-	0.571429	-0.571429	0.714286	0.714286
Aradu.A03	133246537	G	G	7	0	A	10	1	-1	INTERGENIC	-	-	-	0.571429	-0.571429	0.714286	0.714286
Aradu.A03	133250405	A	A	10	0	G	7	1	-1	INTERGENIC	-	-	-	0.571429	-0.571429	0.714286	0.714286
Aradu.A03	133250417	G	G	10	0	A	8	1	-1	INTERGENIC	-	-	-	0.5	-0.625	0.75	0.75
Aradu.A03	133251767	C	C	8	0	T	18	1	-1	INTERGENIC	-	-	-	0.5	-0.625	0.75	0.75
Aradu.A03	133251803	G	G	12	0	C	12	1	-1	INTERGENIC	-	-	-	0.5	-0.5	0.666667	0.666667
Aradu.A03	133254748	T	T	7	0	C	8	1	-1	INTERGENIC	-	-	-	0.571429	-0.571429	0.714286	0.714286
Aradu.A03	133257298	C	C	11	0	G	13	1	-1	INTERGENIC	-	-	-	0.454545	-0.545455	0.636364	0.636364
Aradu.A03	133258476	A	A	11	0	T	8	1	-1	INTERGENIC	-	-	-	0.5	-0.625	0.75	0.75
Aradu.A03	133262101	T	T	14	0	C	9	1	-1	INTERGENIC	-	-	-	0.555556	-0.555556	0.666667	0.666667
Aradu.A03	133270373	A	A	9	0	G	9	1	-1	INTERGENIC	-	-	-	0.555556	-0.555556	0.666667	0.666667
Aradu.A03	133271436	T	T	9	0	C	10	1	-1	INTERGENIC	-	-	-	0.555556	-0.555556	0.666667	0.666667
Aradu.A03	133271447	G	G	9	0	T	9	1	-1	INTERGENIC	-	-	-	0.555556	-0.555556	0.666667	0.666667
Aradu.A03	133271457	G	G	10	0	A	7	1	-1	INTERGENIC	-	-	-	0.571429	-0.571429	0.714286	0.714286
Aradu.A03	133273760	A	A	9	0	T	12	1	-1	INTERGENIC	-	-	-	0.555556	-0.555556	0.666667	0.666667
Aradu.A03	133274245	A	A	9	0	C	9	1	-1	INTERGENIC	-	-	-	0.555556	-0.555556	0.666667	0.666667
Aradu.A03	133274266	A	A	9	0	G	8	1	-1	INTERGENIC	-	-	-	0.5	-0.625	0.75	0.75
Aradu.A03	133274267	C	C	9	0	T	7	1	-1	INTERGENIC	-	-	-	0.571429	-0.571429	0.714286	0.714286
Aradu.A03	133274438	T	T	14	0	C	7	1	-1	INTERGENIC	-	-	-	0.571429	-0.571429	0.714286	0.714286
Aradu.A03	133274489	T	T	21	0	C	10	1	-1	INTERGENIC	-	-	-	0.5	-0.5	0.7	0.7
Aradu.A03	133274947	G	G	12	0	A	18	1	-1	INTERGENIC	-	-	-	0.5	-0.5	0.666667	0.666667
Aradu.A03	133275350	G	G	13	0	A	12	1	-1	INTERGENIC	-	-	-	0.5	-0.5	0.666667	0.666667
Aradu.A03	133275612	G	G	14	0	A	14	1	-1	INTERGENIC	-	-	-	0.5	-0.5	0.642857	0.642857
Aradu.A03	133275892	C	C	22	0	T	9	1	-1	INTERGENIC	-	-	-	0.555556	-0.555556	0.666667	0.666667
Aradu.A03	133276479	C	C	17	0	T	13	1	-1	INTERGENIC	-	-	-	0.461538	-0.461538	0.615385	0.615385
Aradu.A03	133276486	C	C	19	0	T	12	1	-1	INTERGENIC	-	-	-	0.5	-0.5	0.666667	0.666667
Aradu.A03	133276489	G	G	19	0	A	12	1	-1	INTERGENIC	-	-	-	0.5	-0.5	0.666667	0.666667
Aradu.A03	133276518	G	G	19	0	A	9	1	-1	INTERGENIC	-	-	-	0.555556	-0.555556	0.666667	0.666667
Aradu.A03	133276569	T	T	11	0	A	7	1	-1	INTERGENIC	-	-	-	0.571429	-0.571429	0.714286	0.714286
Aradu.A03	133276698	C	C	14	0	T	11	1	-1	INTERGENIC	-	-	-	0.454545	-0.545455	0.636364	0.636364
Aradu.A03	133276710	T	T	14	0	C	11	1	-1	INTERGENIC	-	-	-	0.454545	-0.545455	0.636364	0.636364
Aradu.A03	133276747	C	C	13	0	T	12	1	-1	INTERGENIC	-	-	-	0.5	-0.5	0.666667	0.666667
Aradu.A03	133276780	T	T	13	0	A	11	1	-1	INTERGENIC	-	-	-	0.454545	-0.545455	0.636364	0.636364
Aradu.A03	133279190	T	T	7	0	C	7	1	-1	INTERGENIC	-	-	-	0.571429	-0.571429	0.714286	0.714286
Aradu.A03	133279225	G	G	8	0	A	9	1	-1	INTERGENIC	-	-	-	0.5	-0.625	0.75	0.75
Aradu.A03	133279546	G	G	8	0	C	7	1	-1	INTERGENIC	-	-	-	0.571429	-0.571429	0.714286	0.714286
Aradu.A03	133280215	A	A	9	0	T	10	1	-1	INTERGENIC	-	-	-	0.555556	-0.555556	0.666667	0.666667
Aradu.A03	133280223	G	G	9	0	A	8	1	-1	INTERGENIC	-	-	-	0.5	-0.625	0.75	0.75
Aradu.A03	133285654	C	C	7	0	T	10	1	-1	INTERGENIC	-	-	-	0.571429	-0.571429	0.714286	0.714286
Aradu.A03	133285709	C	C	9	0	T	7	1	-1	INTERGENIC	-	-	-	0.571429	-0.571429	0.714286	0.714286
Aradu.A03	133285747	T	T	7	0	A	10	1	-1	INTERGENIC	-	-	-	0.571429	-0.571429	0.714286	0.714286
Aradu.A03	133285841	T	T	7	0	C	8	1	-1	INTERGENIC	-	-	-	0.571429	-0.571429	0.714286	0.714286
Aradu.A03	133285961	G	G	9	0	C	8	1	-1	INTERGENIC	-	-	-	0.5	-0.625	0.75	0.75
Aradu.A03	133285967	A	A	9	0	G	7	1	-1	INTERGENIC	-	-	-	0.571429	-0.571429	0.714286	0.714286
Aradu.A03	133286011	T	T	9	0	C	8	1	-1	INTERGENIC	-	-	-	0.5	-0.625	0.75	0.75
Aradu.A03	133286028	G	G	8	0	A	7	1	-1	INTERGENIC	-	-	-	0.571429	-0.571429	0.714286	0.714286
Aradu.A03	133286047	G	G	7	0	A	9	1	-1	INTERGENIC	-	-	-	0.571429	-0.571429	0.714286	0.714286
Aradu.A03	133286977	G	G	18	0	A	15	1	-1	INTERGENIC	-	-	-	0.466667	-0.466667	0.6	0.6
Aradu.A03	133287002	T	T	18	0	C	16	1	-1	INTERGENIC	-	-	-	0.4375	-0.4375	0.5625	0.5625
Aradu.A03	133287038	G	G	14	0	A	15	1	-1	INTERGENIC	-	-	-	0.5	-0.5	0.642857	0.642857
Aradu.A03	133292772	T	T	8	0	G	7	1	-1	INTERGENIC	-	-	-	0.571429	-0.571429	0.714286	0.714286
Aradu.A03	133293089	G	G	7	0	A	19	1	-1	INTERGENIC	-	-	-	0.571429	-0.571429	0.714286	0.714286
Aradu.A03	133293463	A	A	10	0	G	10	1	-1	INTERGENIC	-	-	-	0.5	-0.5	0.7	0.7
Aradu.A03	133293570	C	C	8	0	T	9	1	-1	INTERGENIC	-	-	-	0.5	-0.625	0.75	0.75
Aradu.A03	133293582	A	A	9	0	C	8	1	-1	INTERGENIC	-	-	-	0.5	-0.625	0.75	0.75
Aradu.A03	133293735	C	C	12	0	A	12	1	-1	INTERGENIC	-	-	-	0.5	-0.5	0.666667	0.666667
Aradu.A03	133293754	G	G	12	0	A	11	1	-1	INTERGENIC	-	-	-	0.454545	-0.545455	0.636364	0.636364
Aradu.A03	133293790	A	A	12	0	G	14	1	-1	INTERGENIC	-	-	-	0.5	-0.5	0.666667	0.666667
Aradu.A03	133294233	T	T	16	0	C	7	1	-1	INTERGENIC	-	-	-	0.571429	-0.571429	0.714286	0.714286
Aradu.A03	133294418	C	C	15	0	T	13	1	-1	INTERGENIC	-	-	-	0.461538	-0.461538	0.615385	0.615385
Aradu.A03	133295187	A	A	12	0	G	9	1	-1	INTERGENIC	-	-	-	0.555556	-0.555556	0.666667	0.666667
Aradu.A03	133295237	G	G	11	0	A	9	1	-1	INTERGENIC	-	-	-	0.555556	-0.555556	0.666667	0.666667
Aradu.A03	133295278	T	T	13	0	A	9	1	-1	INTERGENIC	-	-	-	0.555556	-0.555556	0.666667	0.666667
Aradu.A03	133295588	A	A	10	0	G	13	1	-1	INTERGENIC	-	-	-	0.5	-0.5	0.7	0.7
Aradu.A03	133295805	C	C	13	0	A	10	1	-1	INTERGENIC	-	-	-	0.5	-0.5	0.7	0.7
Aradu.A03	133295851	A	A	10	0	G	9	1	-1	INTERGENIC	-	-	-	0.555556	-0.555556	0.666667	0.666667
Aradu.A03	133296069	G	G	13	0	A	19	1	-1	INTERGENIC	-	-	-	0.461538	-0.461538	0.615385	0.615385
Aradu.A03	133296089	A	A	14	0	G	20	1	-1	INTERGENIC	-	-	-	0.5	-0.5	0.642857	0.642857
Aradu.A03	133296578	A	A	12	0	G	10	1	-1	INTERGENIC	-	-	-	0.5	-0.5	0.7	0.7
Aradu.A03	133297065	C	C	8	0	T	13	1	-1	INTERGENIC	-	-	-	0.5	-0.625	0.75	0.75
Aradu.A03	133301810	A	A	11	0	G	10	1	-1	INTERGENIC	-	-	-	0.5	-0.5	0.7	0.7
Aradu.A03	133318415	C	C	17	0	T	10	1	-1	INTERGENIC	-	-	-	0.5	-0.5	0.7	0.7
Aradu.A03	133318530	T	T	8	0	C	9	1	-1	INTERGENIC	-	-	-	0.5	-0.625	0.75	0.75
Aradu.A03	133318587	T	T	8	0	G	8	1	-1	INTERGENIC	-	-	-	0.5	-0.625	0.75	0.75
Aradu.A03	133318641	A	A	14	0	G	13	1	-1	INTERGENIC	-	-	-	0.461538	-0.461538	0.615385	0.615385
Aradu.A03	133318994	G	G	7	0	A	21	1	-1	INTERGENIC	-	-	-	0.571429	-0.571429	0.714286	0.714286
Aradu.A03	133322400	T	T	7	0	C	17	1	-1	INTERGENIC	-	-	-	0.571429	-0.571429	0.714286	0.714286
Aradu.A03	133322402	G	G	7	0	A	17	1	-1	INTERGENIC	-	-	-	0.571429	-0.571429	0.714286	0.714286
Aradu.A03	133323336	C	C	8	0	T	7	1	-1	INTERGENIC	-	-	-	0.571429	-0.571429	0.714286	0.714286
Aradu.A03	133324459	C	C	18	0	T	10	1	-1	INTERGENIC	-	-	-	0.5	-0.5	0.7	0.7
Aradu.A03	133324515	T	T	17	0	C	12	1	-1	INTERGENIC	-	-	-	0.5	-0.5	0.666667	0.666667
Aradu.A03	133324644	T	T	8	0	C	13	1	-1	INTERGENIC	-	-	-	0.5	-0.625	0.75	0.75
Aradu.A03	133324672	C	C	7	0	T	11	1	-1	INTERGENIC	-	-	-	0.571429	-0.571429	0.714286	0.714286
Aradu.A03	133326018	T	T	16	0	C	11	1	-1	INTERGENIC	-	-	-	0.454545	-0.545455	0.636364	0.636364
Aradu.A03	133326024	C	C	15	0	T	12	1	-1	INTERGENIC	-	-	-	0.5	-0.5	0.666667	0.666667
Aradu.A03	133326042	G	G	19	0	T	13	1	-1	INTERGENIC	-	-	-	0.461538	-0.461538	0.615385	0.615385
Aradu.A03	133326220	T	T	12	0	C	13	1	-1	INTERGENIC	-	-	-	0.5	-0.5	0.666667	0.666667
Aradu.A03	133326235	C	C	12	0	T	17	1	-1	INTERGENIC	-	-	-	0.5	-0.5	0.666667	0.666667
Aradu.A03	133326379	A	A	15	0	G	13	1	-1	INTERGENIC	-	-	-	0.461538	-0.461538	0.615385	0.615385
Aradu.A03	133326392	A	A	16	0	G	9	1	-1	INTERGENIC	-	-	-	0.555556	-0.555556	0.666667	0.666667
Aradu.A03	133326399	T	T	16	0	C	10	1	-1	INTERGENIC	-	-	-	0.5	-0.5	0.7	0.7
Aradu.A03	133326423	G	G	13	0	A	9	1	-1	INTERGENIC	-	-	-	0.555556	-0.555556	0.666667	0.666667
Aradu.A03	133326670	T	T	7	0	G	7	1	-1	INTERGENIC	-	-	-	0.571429	-0.571429	0.714286	0.714286
Aradu.A03	133326865	C	C	9	0	T	9	1	-1	INTERGENIC	-	-	-	0.555556	-0.555556	0.666667	0.666667
Aradu.A03	133330468	A	A	15	0	T	10	1	-1	INTERGENIC	-	-	-	0.5	-0.5	0.7	0.7
Aradu.A03	133330570	C	C	12	0	T	11	1	-1	INTERGENIC	-	-	-	0.454545	-0.545455	0.636364	0.636364
Aradu.A03	133330619	T	T	16	0	C	8	1	-1	INTERGENIC	-	-	-	0.5	-0.625	0.75	0.75
Aradu.A03	133330977	G	G	9	0	C	14	1	-1	INTERGENIC	-	-	-	0.555556	-0.555556	0.666667	0.666667
Aradu.A03	133331272	C	C	8	0	G	10	1	-1	INTERGENIC	-	-	-	0.5	-0.625	0.75	0.75
Aradu.A03	133331282	A	A	9	0	C	8	1	-1	INTERGENIC	-	-	-	0.5	-0.625	0.75	0.75
Aradu.A03	133331283	C	C	9	0	T	9	1	-1	INTERGENIC	-	-	-	0.555556	-0.555556	0.666667	0.666667
Aradu.A03	133331747	A	A	7	0	G	9	1	-1	INTERGENIC	-	-	-	0.571429	-0.571429	0.714286	0.714286
Aradu.A03	133331755	A	A	7	0	G	10	1	-1	INTERGENIC	-	-	-	0.571429	-0.571429	0.714286	0.714286
Aradu.A03	133331867	C	C	8	0	T	8	1	-1	INTERGENIC	-	-	-	0.5	-0.625	0.75	0.75
Aradu.A03	133331882	C	C	10	0	T	10	1	-1	INTERGENIC	-	-	-	0.5	-0.5	0.7	0.7
Aradu.A03	133331884	A	A	9	0	G	9	1	-1	INTERGENIC	-	-	-	0.555556	-0.555556	0.666667	0.666667
Aradu.A03	133332472	C	C	10	0	T	8	1	-1	INTERGENIC	-	-	-	0.5	-0.625	0.75	0.75
Aradu.A03	133332501	C	C	9	0	T	8	1	-1	INTERGENIC	-	-	-	0.5	-0.625	0.75	0.75
Aradu.A03	133332865	G	G	10	0	A	10	1	-1	INTERGENIC	-	-	-	0.5	-0.5	0.7	0.7
Aradu.A03	133333955	A	A	14	0	C	9	1	-1	INTERGENIC	-	-	-	0.555556	-0.555556	0.666667	0.666667
Aradu.A03	133335844	C	C	9	0	T	7	1	-1	INTERGENIC	-	-	-	0.571429	-0.571429	0.714286	0.714286
Aradu.A03	133336604	C	C	15	0	G	10	1	-1	INTERGENIC	-	-	-	0.5	-0.5	0.7	0.7
Aradu.A03	133338956	G	G	12	0	A	14	1	-1	INTERGENIC	-	-	-	0.5	-0.5	0.666667	0.666667
Aradu.A03	133343144	A	A	10	0	T	7	1	-1	INTERGENIC	-	-	-	0.571429	-0.571429	0.714286	0.714286
Aradu.A03	133343157	A	A	10	0	G	9	1	-1	INTERGENIC	-	-	-	0.555556	-0.555556	0.666667	0.666667
Aradu.A03	133346648	G	G	12	0	A	15	1	-1	INTERGENIC	-	-	-	0.5	-0.5	0.666667	0.666667
Aradu.A03	133347219	T	T	10	0	C	7	1	-1	INTERGENIC	-	-	-	0.571429	-0.571429	0.714286	0.714286
Aradu.A03	133347962	T	T	18	0	C	8	1	-1	INTERGENIC	-	-	-	0.5	-0.625	0.75	0.75
Aradu.A03	133350048	T	T	18	0	C	8	1	-1	INTERGENIC	-	-	-	0.5	-0.625	0.75	0.75
Aradu.A03	133350181	G	G	7	0	A	7	1	-1	INTERGENIC	-	-	-	0.571429	-0.571429	0.714286	0.714286
Aradu.A03	133350186	A	A	8	0	G	7	1	-1	INTERGENIC	-	-	-	0.571429	-0.571429	0.714286	0.714286
Aradu.A03	133350192	C	C	9	0	T	7	1	-1	INTERGENIC	-	-	-	0.571429	-0.571429	0.714286	0.714286
Aradu.A03	133350427	A	A	15	0	G	10	1	-1	INTERGENIC	-	-	-	0.5	-0.5	0.7	0.7
Aradu.A03	133351868	G	G	16	0	A	13	1	-1	INTERGENIC	-	-	-	0.461538	-0.461538	0.615385	0.615385
Aradu.A03	133351891	C	C	18	0	G	11	1	-1	INTERGENIC	-	-	-	0.454545	-0.545455	0.636364	0.636364
Aradu.A03	133351896	A	A	17	0	T	9	1	-1	INTERGENIC	-	-	-	0.555556	-0.555556	0.666667	0.666667
Aradu.A03	133372472	T	T	17	0	C	7	1	-1	INTERGENIC	-	-	-	0.571429	-0.571429	0.714286	0.714286
Aradu.A03	133372502	G	G	16	0	T	7	1	-1	INTERGENIC	-	-	-	0.571429	-0.571429	0.714286	0.714286
Aradu.A03	133380556	C	C	8	0	G	7	1	-1	INTERGENIC	-	-	-	0.571429	-0.571429	0.714286	0.714286
Aradu.A03	133380608	T	T	14	0	C	9	1	-1	INTERGENIC	-	-	-	0.555556	-0.555556	0.666667	0.666667
Aradu.A03	133381176	A	A	11	0	G	9	1	-1	INTERGENIC	-	-	-	0.555556	-0.555556	0.666667	0.666667
Aradu.A03	133381697	T	T	7	0	C	8	1	-1	INTERGENIC	-	-	-	0.571429	-0.571429	0.714286	0.714286
Aradu.A03	133381704	G	G	7	0	T	7	1	-1	INTERGENIC	-	-	-	0.571429	-0.571429	0.714286	0.714286
Aradu.A03	133384201	A	A	12	0	T	11	1	-1	INTERGENIC	-	-	-	0.454545	-0.545455	0.636364	0.636364
Aradu.A03	133412287	T	T	8	0	G	7	1	-1	INTERGENIC	-	-	-	0.571429	-0.571429	0.714286	0.714286
Aradu.A03	133412444	A	A	12	0	G	10	1	-1	INTERGENIC	-	-	-	0.5	-0.5	0.7	0.7
Aradu.A03	133412465	C	C	13	0	A	12	1	-1	INTERGENIC	-	-	-	0.5	-0.5	0.666667	0.666667
Aradu.A03	133412504	C	C	11	0	T	7	1	-1	INTERGENIC	-	-	-	0.571429	-0.571429	0.714286	0.714286
Aradu.A03	133412690	G	G	8	0	A	8	1	-1	INTERGENIC	-	-	-	0.5	-0.625	0.75	0.75
Aradu.A03	133417289	G	G	8	0	C	7	1	-1	INTERGENIC	-	-	-	0.571429	-0.571429	0.714286	0.714286
Aradu.A03	133417555	T	T	10	0	A	13	1	-1	INTERGENIC	-	-	-	0.5	-0.5	0.7	0.7
Aradu.A03	133417571	T	T	8	0	C	12	1	-1	INTERGENIC	-	-	-	0.5	-0.625	0.75	0.75
Aradu.A03	133438265	A	A	7	0	G	16	1	-1	INTERGENIC	-	-	-	0.571429	-0.571429	0.714286	0.714286
Aradu.A03	133454876	G	G	11	0	C	7	1	-1	INTERGENIC	-	-	-	0.571429	-0.571429	0.714286	0.714286
Aradu.A03	133456465	C	C	15	0	A	10	1	-1	INTERGENIC	-	-	-	0.5	-0.5	0.7	0.7
Aradu.A03	133456467	C	C	15	0	G	10	1	-1	INTERGENIC	-	-	-	0.5	-0.5	0.7	0.7
Aradu.A03	133456835	C	C	14	0	T	8	1	-1	INTERGENIC	-	-	-	0.5	-0.625	0.75	0.75
Aradu.A03	133456841	C	C	12	0	T	8	1	-1	INTERGENIC	-	-	-	0.5	-0.625	0.75	0.75
Aradu.A03	133456850	G	G	13	0	A	9	1	-1	INTERGENIC	-	-	-	0.555556	-0.555556	0.666667	0.666667
Aradu.A03	133456885	C	C	12	0	T	7	1	-1	INTERGENIC	-	-	-	0.571429	-0.571429	0.714286	0.714286
Aradu.A03	133456896	A	A	10	0	T	7	1	-1	INTERGENIC	-	-	-	0.571429	-0.571429	0.714286	0.714286
Aradu.A03	133457016	C	C	19	0	A	12	1	-1	INTERGENIC	-	-	-	0.5	-0.5	0.666667	0.666667
Aradu.A03	133457105	T	T	11	0	G	8	1	-1	INTERGENIC	-	-	-	0.5	-0.625	0.75	0.75
Aradu.A03	133457456	A	A	10	0	G	7	1	-1	INTERGENIC	-	-	-	0.571429	-0.571429	0.714286	0.714286
Aradu.A03	133457862	C	C	11	0	T	7	1	-1	INTERGENIC	-	-	-	0.571429	-0.571429	0.714286	0.714286
Aradu.A03	133458334	A	A	9	0	G	9	1	-1	INTERGENIC	-	-	-	0.555556	-0.555556	0.666667	0.666667
Aradu.A03	133458356	G	G	10	0	C	10	1	-1	INTERGENIC	-	-	-	0.5	-0.5	0.7	0.7
Aradu.A03	133458377	G	G	9	0	T	10	1	-1	INTERGENIC	-	-	-	0.555556	-0.555556	0.666667	0.666667
Aradu.A03	133458382	A	A	9	0	G	11	1	-1	INTERGENIC	-	-	-	0.555556	-0.555556	0.666667	0.666667
Aradu.A03	133458893	A	A	13	0	G	9	1	-1	INTERGENIC	-	-	-	0.555556	-0.555556	0.666667	0.666667
Aradu.A03	133459725	C	C	10	0	T	8	1	-1	INTERGENIC	-	-	-	0.5	-0.625	0.75	0.75
Aradu.A03	133459744	G	G	14	0	A	9	1	-1	INTERGENIC	-	-	-	0.555556	-0.555556	0.666667	0.666667
Aradu.A03	133461436	A	A	7	0	G	9	1	-1	INTERGENIC	-	-	-	0.571429	-0.571429	0.714286	0.714286
Aradu.A03	133461602	C	C	14	0	T	9	1	-1	INTERGENIC	-	-	-	0.555556	-0.555556	0.666667	0.666667
Aradu.A03	133470086	T	T	9	0	C	10	1	-1	INTERGENIC	-	-	-	0.555556	-0.555556	0.666667	0.666667
Aradu.A03	133470202	C	C	7	0	T	11	1	-1	INTERGENIC	-	-	-	0.571429	-0.571429	0.714286	0.714286
Aradu.A03	133470634	G	G	7	0	T	10	1	-1	INTERGENIC	-	-	-	0.571429	-0.571429	0.714286	0.714286
Aradu.A03	133470941	C	C	9	0	A	10	1	-1	INTERGENIC	-	-	-	0.555556	-0.555556	0.666667	0.666667
Aradu.A03	133470957	C	C	9	0	T	8	1	-1	INTERGENIC	-	-	-	0.5	-0.625	0.75	0.75
Aradu.A03	133471188	G	G	8	0	A	9	1	-1	INTERGENIC	-	-	-	0.5	-0.625	0.75	0.75
Aradu.A03	133477222	T	T	12	0	A	12	1	-1	INTERGENIC	-	-	-	0.5	-0.5	0.666667	0.666667
Aradu.A03	133477956	G	G	15	0	A	10	1	-1	INTERGENIC	-	-	-	0.5	-0.5	0.7	0.7
Aradu.A03	133481396	A	A	13	0	G	14	1	-1	INTERGENIC	-	-	-	0.461538	-0.461538	0.615385	0.615385
Aradu.A03	133481635	G	G	19	0	A	11	1	-1	INTERGENIC	-	-	-	0.454545	-0.545455	0.636364	0.636364
Aradu.A03	133482463	G	G	10	0	A	7	1	-1	INTERGENIC	-	-	-	0.571429	-0.571429	0.714286	0.714286
Aradu.A03	133482464	G	G	10	0	A	7	1	-1	INTERGENIC	-	-	-	0.571429	-0.571429	0.714286	0.714286
Aradu.A03	133482865	G	G	9	0	T	15	1	-1	INTERGENIC	-	-	-	0.555556	-0.555556	0.666667	0.666667
Aradu.A03	133483209	G	G	9	0	A	10	1	-1	INTERGENIC	-	-	-	0.555556	-0.555556	0.666667	0.666667
Aradu.A03	133483596	G	G	12	0	T	10	1	-1	INTERGENIC	-	-	-	0.5	-0.5	0.7	0.7
Aradu.A03	133495341	C	C	11	0	T	12	1	-1	INTERGENIC	-	-	-	0.454545	-0.545455	0.636364	0.636364
Aradu.A03	133495342	C	C	11	0	T	12	1	-1	INTERGENIC	-	-	-	0.454545	-0.545455	0.636364	0.636364
Aradu.A03	133495376	G	G	11	0	A	10	1	-1	INTERGENIC	-	-	-	0.5	-0.5	0.7	0.7
Aradu.A03	133495378	C	C	11	0	G	10	1	-1	INTERGENIC	-	-	-	0.5	-0.5	0.7	0.7
Aradu.A03	133505336	T	T	8	0	C	7	1	-1	INTERGENIC	-	-	-	0.571429	-0.571429	0.714286	0.714286
Aradu.A03	133510667	C	C	10	0	T	9	1	-1	INTERGENIC	-	-	-	0.555556	-0.555556	0.666667	0.666667
Aradu.A03	133510677	C	C	9	0	T	10	1	-1	INTERGENIC	-	-	-	0.555556	-0.555556	0.666667	0.666667
Aradu.A03	133510730	T	T	9	0	A	9	1	-1	INTERGENIC	-	-	-	0.555556	-0.555556	0.666667	0.666667
Aradu.A03	133543668	G	G	8	0	A	9	1	-1	INTERGENIC	-	-	-	0.5	-0.625	0.75	0.75
Aradu.A03	133543686	G	G	9	0	T	7	1	-1	INTERGENIC	-	-	-	0.571429	-0.571429	0.714286	0.714286
Aradu.A03	133544690	T	T	9	0	C	7	1	-1	INTERGENIC	-	-	-	0.571429	-0.571429	0.714286	0.714286
Aradu.A03	133544694	A	A	9	0	G	7	1	-1	INTERGENIC	-	-	-	0.571429	-0.571429	0.714286	0.714286
Aradu.A03	133545139	T	T	8	0	C	11	1	-1	INTERGENIC	-	-	-	0.5	-0.625	0.75	0.75
Aradu.A03	133550306	C	C	14	0	T	12	1	-1	INTERGENIC	-	-	-	0.5	-0.5	0.666667	0.666667
Aradu.A03	133560840	A	A	8	0	G	8	1	-1	INTERGENIC	-	-	-	0.5	-0.625	0.75	0.75
Aradu.A03	133560847	T	T	8	0	A	8	1	-1	INTERGENIC	-	-	-	0.5	-0.625	0.75	0.75
Aradu.A03	133560867	A	A	7	0	G	8	1	-1	INTERGENIC	-	-	-	0.571429	-0.571429	0.714286	0.714286
Aradu.A03	133564114	C	C	16	0	T	16	1	-1	INTERGENIC	-	-	-	0.4375	-0.4375	0.5625	0.5625
Aradu.A03	133564490	T	T	12	0	G	22	1	-1	INTERGENIC	-	-	-	0.5	-0.5	0.666667	0.666667
Aradu.A03	133564809	A	A	9	0	G	18	1	-1	INTERGENIC	-	-	-	0.555556	-0.555556	0.666667	0.666667
Aradu.A03	133565701	T	T	7	0	C	8	1	-1	INTERGENIC	-	-	-	0.571429	-0.571429	0.714286	0.714286
Aradu.A03	133565734	G	G	14	0	A	7	1	-1	INTERGENIC	-	-	-	0.571429	-0.571429	0.714286	0.714286
Aradu.A03	133571839	G	G	9	0	A	10	1	-1	INTERGENIC	-	-	-	0.555556	-0.555556	0.666667	0.666667
Aradu.A03	133574044	C	C	7	0	T	9	1	-1	INTERGENIC	-	-	-	0.571429	-0.571429	0.714286	0.714286
Aradu.A03	133575713	T	T	15	0	C	11	1	-1	INTERGENIC	-	-	-	0.454545	-0.545455	0.636364	0.636364
Aradu.A03	133577447	C	C	8	0	T	7	1	-1	INTERGENIC	-	-	-	0.571429	-0.571429	0.714286	0.714286
Aradu.A03	133577998	T	T	8	0	C	9	1	-1	INTERGENIC	-	-	-	0.5	-0.625	0.75	0.75
Aradu.A03	133601172	C	C	12	0	G	12	1	-1	INTERGENIC	-	-	-	0.5	-0.5	0.666667	0.666667
Aradu.A03	133602791	C	C	14	0	G	8	1	-1	INTERGENIC	-	-	-	0.5	-0.625	0.75	0.75
Aradu.A03	133602792	C	C	14	0	T	8	1	-1	INTERGENIC	-	-	-	0.5	-0.625	0.75	0.75
Aradu.A03	133602880	C	C	9	0	T	15	1	-1	INTERGENIC	-	-	-	0.555556	-0.555556	0.666667	0.666667
Aradu.A03	133603198	G	G	11	0	A	12	1	-1	INTERGENIC	-	-	-	0.454545	-0.545455	0.636364	0.636364
Aradu.A03	133603200	G	G	10	0	A	12	1	-1	INTERGENIC	-	-	-	0.5	-0.5	0.7	0.7
Aradu.A03	133603305	A	A	8	0	C	8	1	-1	INTERGENIC	-	-	-	0.5	-0.625	0.75	0.75
Aradu.A03	133603311	T	T	9	0	C	10	1	-1	INTERGENIC	-	-	-	0.555556	-0.555556	0.666667	0.666667
Aradu.A03	133603314	A	A	10	0	G	10	1	-1	INTERGENIC	-	-	-	0.5	-0.5	0.7	0.7
Aradu.A03	133603503	C	C	8	0	T	8	1	-1	INTERGENIC	-	-	-	0.5	-0.625	0.75	0.75
Aradu.A03	133603700	G	G	8	0	A	7	1	-1	INTERGENIC	-	-	-	0.571429	-0.571429	0.714286	0.714286
Aradu.A03	133609340	C	C	11	0	T	7	1	-1	INTERGENIC	-	-	-	0.571429	-0.571429	0.714286	0.714286
Aradu.A03	133609733	A	A	8	0	T	9	1	-1	INTERGENIC	-	-	-	0.5	-0.625	0.75	0.75
Aradu.A03	133610275	C	C	12	0	A	11	1	-1	INTERGENIC	-	-	-	0.454545	-0.545455	0.636364	0.636364
Aradu.A03	133610399	C	C	11	0	T	8	1	-1	INTERGENIC	-	-	-	0.5	-0.625	0.75	0.75
Aradu.A03	133611101	T	T	11	0	C	14	1	-1	INTERGENIC	-	-	-	0.454545	-0.545455	0.636364	0.636364
Aradu.A03	133611143	C	C	13	0	T	11	1	-1	INTERGENIC	-	-	-	0.454545	-0.545455	0.636364	0.636364
Aradu.A03	133611381	C	C	11	0	A	7	1	-1	INTERGENIC	-	-	-	0.571429	-0.571429	0.714286	0.714286
Aradu.A03	133611406	T	T	9	0	C	8	1	-1	INTERGENIC	-	-	-	0.5	-0.625	0.75	0.75
Aradu.A03	133611487	T	T	16	0	C	10	1	-1	INTERGENIC	-	-	-	0.5	-0.5	0.7	0.7
Aradu.A03	133611518	C	C	17	0	T	12	1	-1	INTERGENIC	-	-	-	0.5	-0.5	0.666667	0.666667
Aradu.A03	133611662	C	C	9	0	A	9	1	-1	INTERGENIC	-	-	-	0.555556	-0.555556	0.666667	0.666667
Aradu.A03	133611665	G	G	9	0	T	9	1	-1	INTERGENIC	-	-	-	0.555556	-0.555556	0.666667	0.666667
Aradu.A03	133612380	A	A	9	0	G	7	1	-1	INTERGENIC	-	-	-	0.571429	-0.571429	0.714286	0.714286
Aradu.A03	133612475	A	A	7	0	T	8	1	-1	INTERGENIC	-	-	-	0.571429	-0.571429	0.714286	0.714286
Aradu.A03	133612520	C	C	9	0	T	9	1	-1	INTERGENIC	-	-	-	0.555556	-0.555556	0.666667	0.666667
Aradu.A03	133612544	C	C	10	0	T	10	1	-1	INTERGENIC	-	-	-	0.5	-0.5	0.7	0.7
Aradu.A03	133612555	G	G	10	0	A	10	1	-1	INTERGENIC	-	-	-	0.5	-0.5	0.7	0.7
Aradu.A03	133613102	G	G	13	0	T	9	1	-1	INTERGENIC	-	-	-	0.555556	-0.555556	0.666667	0.666667
Aradu.A03	133613305	C	C	11	0	T	15	1	-1	INTERGENIC	-	-	-	0.454545	-0.545455	0.636364	0.636364
Aradu.A03	133613822	G	G	11	0	A	7	1	-1	INTERGENIC	-	-	-	0.571429	-0.571429	0.714286	0.714286
Aradu.A03	133613828	T	T	11	0	C	7	1	-1	INTERGENIC	-	-	-	0.571429	-0.571429	0.714286	0.714286
Aradu.A03	133615031	A	A	15	0	G	9	1	-1	INTERGENIC	-	-	-	0.555556	-0.555556	0.666667	0.666667
Aradu.A03	133616349	C	C	8	0	T	9	1	-1	INTERGENIC	-	-	-	0.5	-0.625	0.75	0.75
Aradu.A03	133616749	G	G	9	0	C	9	1	-1	INTERGENIC	-	-	-	0.555556	-0.555556	0.666667	0.666667
Aradu.A03	133630020	C	C	7	0	A	13	1	-1	INTERGENIC	-	-	-	0.571429	-0.571429	0.714286	0.714286
Aradu.A03	133630099	G	G	8	0	A	10	1	-1	INTERGENIC	-	-	-	0.5	-0.625	0.75	0.75
Aradu.A03	133638520	C	C	10	0	T	14	1	-1	INTERGENIC	-	-	-	0.5	-0.5	0.7	0.7
Aradu.A03	133638738	G	G	7	0	T	7	1	-1	INTERGENIC	-	-	-	0.571429	-0.571429	0.714286	0.714286
Aradu.A03	133643003	T	T	15	0	C	12	1	-1	INTERGENIC	-	-	-	0.5	-0.5	0.666667	0.666667
Aradu.A03	133645182	T	T	10	0	A	8	1	-1	INTERGENIC	-	-	-	0.5	-0.625	0.75	0.75
Aradu.A03	133646535	T	T	9	0	G	7	1	-1	INTERGENIC	-	-	-	0.571429	-0.571429	0.714286	0.714286
Aradu.A03	133647484	C	C	15	0	T	13	1	-1	INTERGENIC	-	-	-	0.461538	-0.461538	0.615385	0.615385
Aradu.A03	133648212	G	G	9	0	A	7	1	-1	INTERGENIC	-	-	-	0.571429	-0.571429	0.714286	0.714286
Aradu.A03	133648237	G	G	10	0	A	7	1	-1	INTERGENIC	-	-	-	0.571429	-0.571429	0.714286	0.714286
Aradu.A03	133648255	A	A	13	0	G	10	1	-1	INTERGENIC	-	-	-	0.5	-0.5	0.7	0.7
Aradu.A03	133648259	C	C	14	0	T	9	1	-1	INTERGENIC	-	-	-	0.555556	-0.555556	0.666667	0.666667
Aradu.A03	133649041	T	T	10	0	C	7	1	-1	INTERGENIC	-	-	-	0.571429	-0.571429	0.714286	0.714286
Aradu.A03	133649114	A	A	16	0	G	7	1	-1	INTERGENIC	-	-	-	0.571429	-0.571429	0.714286	0.714286
Aradu.A03	133649118	C	C	15	0	T	7	1	-1	INTERGENIC	-	-	-	0.571429	-0.571429	0.714286	0.714286
Aradu.A03	133649410	G	G	20	0	T	8	1	-1	INTERGENIC	-	-	-	0.5	-0.625	0.75	0.75
Aradu.A03	133649430	C	C	17	0	T	10	1	-1	INTERGENIC	-	-	-	0.5	-0.5	0.7	0.7
Aradu.A03	133649484	A	A	8	0	G	8	1	-1	INTERGENIC	-	-	-	0.5	-0.625	0.75	0.75
Aradu.A03	133650328	A	A	10	0	G	13	1	-1	INTERGENIC	-	-	-	0.5	-0.5	0.7	0.7
Aradu.A03	133650329	T	T	10	0	C	12	1	-1	INTERGENIC	-	-	-	0.5	-0.5	0.7	0.7
Aradu.A03	133650400	C	C	9	0	A	14	1	-1	INTERGENIC	-	-	-	0.555556	-0.555556	0.666667	0.666667
Aradu.A03	133650703	G	G	13	0	T	10	1	-1	INTERGENIC	-	-	-	0.5	-0.5	0.7	0.7
Aradu.A03	133650820	T	T	14	0	C	20	1	-1	INTERGENIC	-	-	-	0.5	-0.5	0.642857	0.642857
Aradu.A03	133650836	C	C	13	0	T	19	1	-1	INTERGENIC	-	-	-	0.461538	-0.461538	0.615385	0.615385
Aradu.A03	133650929	T	T	15	0	C	11	1	-1	INTERGENIC	-	-	-	0.454545	-0.545455	0.636364	0.636364
Aradu.A03	133651044	C	C	12	0	T	13	1	-1	INTERGENIC	-	-	-	0.5	-0.5	0.666667	0.666667
Aradu.A03	133651068	T	T	15	0	C	12	1	-1	INTERGENIC	-	-	-	0.5	-0.5	0.666667	0.666667
Aradu.A03	133651388	T	T	10	0	C	11	1	-1	INTERGENIC	-	-	-	0.5	-0.5	0.7	0.7
Aradu.A03	133651453	T	T	8	0	C	10	1	-1	INTERGENIC	-	-	-	0.5	-0.625	0.75	0.75
Aradu.A03	133651613	G	G	8	0	A	7	1	-1	INTERGENIC	-	-	-	0.571429	-0.571429	0.714286	0.714286
Aradu.A03	133653182	T	T	9	0	C	7	1	-1	INTERGENIC	-	-	-	0.571429	-0.571429	0.714286	0.714286
Aradu.A03	133653545	A	A	7	0	G	7	1	-1	INTERGENIC	-	-	-	0.571429	-0.571429	0.714286	0.714286
Aradu.A03	133654517	C	C	13	0	G	12	1	-1	INTERGENIC	-	-	-	0.5	-0.5	0.666667	0.666667
Aradu.A03	133654548	C	C	13	0	T	8	1	-1	INTERGENIC	-	-	-	0.5	-0.625	0.75	0.75
Aradu.A03	133654833	G	G	17	0	T	8	1	-1	INTERGENIC	-	-	-	0.5	-0.625	0.75	0.75
Aradu.A03	133654835	T	T	17	0	A	8	1	-1	INTERGENIC	-	-	-	0.5	-0.625	0.75	0.75
Aradu.A03	133654941	T	T	15	0	C	10	1	-1	INTERGENIC	-	-	-	0.5	-0.5	0.7	0.7
Aradu.A03	133654998	C	C	16	0	T	12	1	-1	INTERGENIC	-	-	-	0.5	-0.5	0.666667	0.666667
Aradu.A03	133655272	G	G	11	0	T	7	1	-1	INTERGENIC	-	-	-	0.571429	-0.571429	0.714286	0.714286
Aradu.A03	133655555	T	T	11	0	A	11	1	-1	INTERGENIC	-	-	-	0.454545	-0.545455	0.636364	0.636364
Aradu.A03	133655582	C	C	11	0	T	13	1	-1	INTERGENIC	-	-	-	0.454545	-0.545455	0.636364	0.636364
Aradu.A03	133660200	A	A	14	0	T	7	1	-1	INTERGENIC	-	-	-	0.571429	-0.571429	0.714286	0.714286
Aradu.A03	133665245	T	T	9	0	G	9	1	-1	INTERGENIC	-	-	-	0.555556	-0.555556	0.666667	0.666667
Aradu.A03	133666990	A	A	12	0	G	11	1	-1	INTERGENIC	-	-	-	0.454545	-0.545455	0.636364	0.636364
Aradu.A03	133667100	G	G	19	0	C	10	1	-1	INTERGENIC	-	-	-	0.5	-0.5	0.7	0.7
Aradu.A03	133667140	T	T	15	0	C	8	1	-1	INTERGENIC	-	-	-	0.5	-0.625	0.75	0.75
Aradu.A03	133668816	C	C	11	0	A	8	1	-1	INTERGENIC	-	-	-	0.5	-0.625	0.75	0.75
Aradu.A03	133669415	C	C	12	0	T	11	1	-1	INTERGENIC	-	-	-	0.454545	-0.545455	0.636364	0.636364
Aradu.A03	133669450	G	G	18	0	A	10	1	-1	INTERGENIC	-	-	-	0.5	-0.5	0.7	0.7
Aradu.A03	133669672	T	T	19	0	C	8	1	-1	INTERGENIC	-	-	-	0.5	-0.625	0.75	0.75
Aradu.A03	133669676	C	C	19	0	T	8	1	-1	INTERGENIC	-	-	-	0.5	-0.625	0.75	0.75
Aradu.A03	133669693	C	C	18	0	T	8	1	-1	INTERGENIC	-	-	-	0.5	-0.625	0.75	0.75
Aradu.A03	133669962	A	A	11	0	G	9	1	-1	INTERGENIC	-	-	-	0.555556	-0.555556	0.666667	0.666667
Aradu.A03	133669967	T	T	10	0	C	10	1	-1	INTERGENIC	-	-	-	0.5	-0.5	0.7	0.7
Aradu.A03	133670010	C	C	11	0	T	16	1	-1	INTERGENIC	-	-	-	0.454545	-0.545455	0.636364	0.636364
Aradu.A03	133670182	G	G	7	0	T	16	1	-1	INTERGENIC	-	-	-	0.571429	-0.571429	0.714286	0.714286
Aradu.A03	133670678	G	G	15	0	T	8	1	-1	INTERGENIC	-	-	-	0.5	-0.625	0.75	0.75
Aradu.A03	133670685	C	C	15	0	T	8	1	-1	INTERGENIC	-	-	-	0.5	-0.625	0.75	0.75
Aradu.A03	133671765	T	T	9	0	A	8	1	-1	INTERGENIC	-	-	-	0.5	-0.625	0.75	0.75
Aradu.A03	133671948	T	T	12	0	C	10	1	-1	INTERGENIC	-	-	-	0.5	-0.5	0.7	0.7
Aradu.A03	133674735	G	G	11	0	A	9	1	-1	INTERGENIC	-	-	-	0.555556	-0.555556	0.666667	0.666667
Aradu.A03	133674760	G	G	8	0	A	8	1	-1	INTERGENIC	-	-	-	0.5	-0.625	0.75	0.75
Aradu.A03	133677001	C	C	8	0	G	7	1	-1	INTERGENIC	-	-	-	0.571429	-0.571429	0.714286	0.714286
Aradu.A03	133677143	A	A	12	0	T	10	1	-1	INTERGENIC	-	-	-	0.5	-0.5	0.7	0.7
Aradu.A03	133677198	T	T	11	0	C	7	1	-1	INTERGENIC	-	-	-	0.571429	-0.571429	0.714286	0.714286
Aradu.A03	133677498	T	T	13	0	C	7	1	-1	INTERGENIC	-	-	-	0.571429	-0.571429	0.714286	0.714286
Aradu.A03	133677549	C	C	15	0	T	8	1	-1	INTERGENIC	-	-	-	0.5	-0.625	0.75	0.75
Aradu.A03	133678067	G	G	14	0	A	7	1	-1	INTERGENIC	-	-	-	0.571429	-0.571429	0.714286	0.714286
Aradu.A03	133679605	T	T	8	0	C	8	1	-1	INTERGENIC	-	-	-	0.5	-0.625	0.75	0.75
Aradu.A03	133679758	G	G	9	0	A	7	1	-1	INTERGENIC	-	-	-	0.571429	-0.571429	0.714286	0.714286
Aradu.A03	133680223	C	C	12	0	T	7	1	-1	INTERGENIC	-	-	-	0.571429	-0.571429	0.714286	0.714286
Aradu.A03	133680455	A	A	10	0	G	9	1	-1	INTERGENIC	-	-	-	0.555556	-0.555556	0.666667	0.666667
Aradu.A03	133680472	C	C	12	0	T	9	1	-1	INTERGENIC	-	-	-	0.555556	-0.555556	0.666667	0.666667
Aradu.A03	133680760	A	A	8	0	T	7	1	-1	INTERGENIC	-	-	-	0.571429	-0.571429	0.714286	0.714286
Aradu.A03	133680764	T	T	8	0	G	7	1	-1	INTERGENIC	-	-	-	0.571429	-0.571429	0.714286	0.714286
Aradu.A03	133681160	A	A	12	0	G	7	1	-1	INTERGENIC	-	-	-	0.571429	-0.571429	0.714286	0.714286
Aradu.A03	133681473	G	G	10	0	T	7	1	-1	INTERGENIC	-	-	-	0.571429	-0.571429	0.714286	0.714286
Aradu.A03	133681494	C	C	10	0	T	8	1	-1	INTERGENIC	-	-	-	0.5	-0.625	0.75	0.75
Aradu.A03	133681561	G	G	22	0	A	7	1	-1	INTERGENIC	-	-	-	0.571429	-0.571429	0.714286	0.714286
Aradu.A03	133681713	A	A	20	0	G	14	1	-1	INTERGENIC	-	-	-	0.5	-0.5	0.642857	0.642857
Aradu.A03	133681720	T	T	21	0	C	14	1	-1	INTERGENIC	-	-	-	0.5	-0.5	0.642857	0.642857
Aradu.A03	133681745	A	A	21	0	T	12	1	-1	INTERGENIC	-	-	-	0.5	-0.5	0.666667	0.666667
Aradu.A03	133682011	C	C	17	0	T	13	1	-1	INTERGENIC	-	-	-	0.461538	-0.461538	0.615385	0.615385
Aradu.A03	133684321	C	C	13	0	T	7	1	-1	INTERGENIC	-	-	-	0.571429	-0.571429	0.714286	0.714286
Aradu.A03	133684347	G	G	10	0	A	9	1	-1	INTERGENIC	-	-	-	0.555556	-0.555556	0.666667	0.666667
Aradu.A03	133684386	G	G	12	0	A	7	1	-1	INTERGENIC	-	-	-	0.571429	-0.571429	0.714286	0.714286
Aradu.A03	133685630	G	G	7	0	T	10	1	-1	INTERGENIC	-	-	-	0.571429	-0.571429	0.714286	0.714286
Aradu.A03	133685718	G	G	10	0	C	7	1	-1	INTERGENIC	-	-	-	0.571429	-0.571429	0.714286	0.714286
Aradu.A03	133685768	A	A	10	0	G	8	1	-1	INTERGENIC	-	-	-	0.5	-0.625	0.75	0.75
Aradu.A03	133685773	A	A	10	0	G	9	1	-1	INTERGENIC	-	-	-	0.555556	-0.555556	0.666667	0.666667
Aradu.A03	133685861	C	C	11	0	T	8	1	-1	INTERGENIC	-	-	-	0.5	-0.625	0.75	0.75
Aradu.A03	133685862	C	C	11	0	A	8	1	-1	INTERGENIC	-	-	-	0.5	-0.625	0.75	0.75
Aradu.A03	133685871	A	A	11	0	G	9	1	-1	INTERGENIC	-	-	-	0.555556	-0.555556	0.666667	0.666667
Aradu.A03	133685947	A	A	14	0	G	8	1	-1	INTERGENIC	-	-	-	0.5	-0.625	0.75	0.75
Aradu.A03	133686029	T	T	14	0	C	7	1	-1	INTERGENIC	-	-	-	0.571429	-0.571429	0.714286	0.714286
Aradu.A03	133686047	T	T	11	0	C	9	1	-1	INTERGENIC	-	-	-	0.555556	-0.555556	0.666667	0.666667
Aradu.A03	133686181	G	G	20	0	T	18	1	-1	INTERGENIC	-	-	-	0.444444	-0.444444	0.555556	0.555556
Aradu.A03	133687607	A	A	11	0	T	9	1	-1	INTERGENIC	-	-	-	0.555556	-0.555556	0.666667	0.666667
Aradu.A03	133687660	A	A	17	0	T	7	1	-1	INTERGENIC	-	-	-	0.571429	-0.571429	0.714286	0.714286
Aradu.A03	133687665	T	T	17	0	G	8	1	-1	INTERGENIC	-	-	-	0.5	-0.625	0.75	0.75
Aradu.A03	133687913	C	C	15	0	A	12	1	-1	INTERGENIC	-	-	-	0.5	-0.5	0.666667	0.666667
Aradu.A03	133687940	C	C	18	0	A	11	1	-1	INTERGENIC	-	-	-	0.454545	-0.545455	0.636364	0.636364
Aradu.A03	133687941	T	T	17	0	A	11	1	-1	INTERGENIC	-	-	-	0.454545	-0.545455	0.636364	0.636364
Aradu.A03	133688039	G	G	8	0	A	7	1	-1	INTERGENIC	-	-	-	0.571429	-0.571429	0.714286	0.714286
Aradu.A03	133689154	C	C	21	0	T	13	1	-1	INTERGENIC	-	-	-	0.461538	-0.461538	0.615385	0.615385
Aradu.A03	133689187	G	G	16	0	A	8	1	-1	INTERGENIC	-	-	-	0.5	-0.625	0.75	0.75
Aradu.A03	133689204	A	A	14	0	C	7	1	-1	INTERGENIC	-	-	-	0.571429	-0.571429	0.714286	0.714286
Aradu.A03	133689533	T	T	17	0	C	10	1	-1	INTERGENIC	-	-	-	0.5	-0.5	0.7	0.7
Aradu.A03	133689554	C	C	16	0	T	7	1	-1	INTERGENIC	-	-	-	0.571429	-0.571429	0.714286	0.714286
Aradu.A03	133689612	T	T	11	0	C	7	1	-1	INTERGENIC	-	-	-	0.571429	-0.571429	0.714286	0.714286
Aradu.A03	133689638	C	C	8	0	T	7	1	-1	INTERGENIC	-	-	-	0.571429	-0.571429	0.714286	0.714286
Aradu.A03	133689673	C	C	12	0	T	10	1	-1	INTERGENIC	-	-	-	0.5	-0.5	0.7	0.7
Aradu.A03	133689926	G	G	14	0	A	7	1	-1	INTERGENIC	-	-	-	0.571429	-0.571429	0.714286	0.714286
Aradu.A03	133690256	A	A	15	0	G	7	1	-1	INTERGENIC	-	-	-	0.571429	-0.571429	0.714286	0.714286
Aradu.A03	133699359	T	T	10	0	C	9	1	-1	INTERGENIC	-	-	-	0.555556	-0.555556	0.666667	0.666667
Aradu.A03	133699375	T	T	10	0	C	9	1	-1	INTERGENIC	-	-	-	0.555556	-0.555556	0.666667	0.666667
Aradu.A03	133700123	A	A	9	0	G	9	1	-1	INTERGENIC	-	-	-	0.555556	-0.555556	0.666667	0.666667
Aradu.A03	133700478	A	A	13	0	T	12	1	-1	INTERGENIC	-	-	-	0.5	-0.5	0.666667	0.666667
Aradu.A03	133702524	A	A	7	0	T	9	1	-1	INTERGENIC	-	-	-	0.571429	-0.571429	0.714286	0.714286
Aradu.A03	133715169	G	G	7	0	A	12	1	-1	INTERGENIC	-	-	-	0.571429	-0.571429	0.714286	0.714286
Aradu.A03	133715191	A	A	7	0	G	8	1	-1	INTERGENIC	-	-	-	0.571429	-0.571429	0.714286	0.714286
Aradu.A03	133720556	C	C	9	0	T	10	1	-1	INTERGENIC	-	-	-	0.555556	-0.555556	0.666667	0.666667
Aradu.A03	133720620	T	T	7	0	C	11	1	-1	INTERGENIC	-	-	-	0.571429	-0.571429	0.714286	0.714286
Aradu.A03	133720639	T	T	8	0	A	11	1	-1	INTERGENIC	-	-	-	0.5	-0.625	0.75	0.75
Aradu.A03	133720701	G	G	9	0	C	11	1	-1	INTERGENIC	-	-	-	0.555556	-0.555556	0.666667	0.666667
Aradu.A03	133721882	A	A	10	0	G	7	1	-1	INTERGENIC	-	-	-	0.571429	-0.571429	0.714286	0.714286
Aradu.A03	133721896	G	G	10	0	A	8	1	-1	INTERGENIC	-	-	-	0.5	-0.625	0.75	0.75
Aradu.A03	133721906	C	C	11	0	G	8	1	-1	INTERGENIC	-	-	-	0.5	-0.625	0.75	0.75
Aradu.A03	133721907	C	C	12	0	G	8	1	-1	INTERGENIC	-	-	-	0.5	-0.625	0.75	0.75
Aradu.A03	133722067	T	T	14	0	C	7	1	-1	INTERGENIC	-	-	-	0.571429	-0.571429	0.714286	0.714286
Aradu.A03	133722141	A	A	14	0	G	7	1	-1	INTERGENIC	-	-	-	0.571429	-0.571429	0.714286	0.714286
Aradu.A03	133722390	C	C	17	0	T	9	1	-1	INTERGENIC	-	-	-	0.555556	-0.555556	0.666667	0.666667
Aradu.A03	133723125	A	A	17	0	G	12	1	-1	INTERGENIC	-	-	-	0.5	-0.5	0.666667	0.666667
Aradu.A03	133723154	G	G	24	0	A	10	1	-1	INTERGENIC	-	-	-	0.5	-0.5	0.7	0.7
Aradu.A03	133723439	T	T	13	0	C	9	1	-1	INTERGENIC	-	-	-	0.555556	-0.555556	0.666667	0.666667
Aradu.A03	133723509	T	T	21	0	C	7	1	-1	INTERGENIC	-	-	-	0.571429	-0.571429	0.714286	0.714286
Aradu.A03	133723512	G	G	21	0	A	7	1	-1	INTERGENIC	-	-	-	0.571429	-0.571429	0.714286	0.714286
Aradu.A03	133727902	C	C	7	0	T	7	1	-1	INTERGENIC	-	-	-	0.571429	-0.571429	0.714286	0.714286
Aradu.A03	133727996	G	G	11	0	T	9	1	-1	INTERGENIC	-	-	-	0.555556	-0.555556	0.666667	0.666667
Aradu.A03	133728055	A	A	9	0	G	10	1	-1	INTERGENIC	-	-	-	0.555556	-0.555556	0.666667	0.666667
Aradu.A03	133728060	T	T	10	0	C	7	1	-1	INTERGENIC	-	-	-	0.571429	-0.571429	0.714286	0.714286
Aradu.A03	133728110	T	T	8	0	G	7	1	-1	INTERGENIC	-	-	-	0.571429	-0.571429	0.714286	0.714286
Aradu.A03	133728233	T	T	10	0	C	11	1	-1	INTERGENIC	-	-	-	0.5	-0.5	0.7	0.7
Aradu.A03	133729864	C	C	9	0	T	8	1	-1	INTERGENIC	-	-	-	0.5	-0.625	0.75	0.75
Aradu.A03	133730141	C	C	9	0	A	9	1	-1	INTERGENIC	-	-	-	0.555556	-0.555556	0.666667	0.666667
Aradu.A03	133730285	G	G	7	0	A	8	1	-1	INTERGENIC	-	-	-	0.571429	-0.571429	0.714286	0.714286
Aradu.A03	133730720	G	G	8	0	A	10	1	-1	INTERGENIC	-	-	-	0.5	-0.625	0.75	0.75
Aradu.A03	133731060	C	C	12	0	G	11	1	-1	INTERGENIC	-	-	-	0.454545	-0.545455	0.636364	0.636364
Aradu.A03	133731090	C	C	9	0	T	8	1	-1	INTERGENIC	-	-	-	0.5	-0.625	0.75	0.75
Aradu.A03	133731716	G	G	12	0	A	9	1	-1	INTERGENIC	-	-	-	0.555556	-0.555556	0.666667	0.666667
Aradu.A03	133731772	A	A	18	0	G	7	1	-1	INTERGENIC	-	-	-	0.571429	-0.571429	0.714286	0.714286
Aradu.A03	133731822	G	G	19	0	A	7	1	-1	INTERGENIC	-	-	-	0.571429	-0.571429	0.714286	0.714286
Aradu.A03	133731841	G	G	18	0	A	7	1	-1	INTERGENIC	-	-	-	0.571429	-0.571429	0.714286	0.714286
Aradu.A03	133732411	C	C	9	0	T	7	1	-1	INTERGENIC	-	-	-	0.571429	-0.571429	0.714286	0.714286
Aradu.A03	133733487	G	G	8	0	T	7	1	-1	INTERGENIC	-	-	-	0.571429	-0.571429	0.714286	0.714286
Aradu.A03	133744161	G	G	12	0	T	8	1	-1	INTERGENIC	-	-	-	0.5	-0.625	0.75	0.75
Aradu.A03	133744265	T	T	13	0	C	7	1	-1	INTERGENIC	-	-	-	0.571429	-0.571429	0.714286	0.714286
Aradu.A03	133744775	G	G	12	0	A	11	1	-1	INTERGENIC	-	-	-	0.454545	-0.545455	0.636364	0.636364
Aradu.A03	133761178	T	T	9	0	C	10	1	-1	INTERGENIC	-	-	-	0.555556	-0.555556	0.666667	0.666667
Aradu.A03	133763892	T	T	10	0	C	10	1	-1	INTERGENIC	-	-	-	0.5	-0.5	0.7	0.7
Aradu.A03	133764211	T	T	15	0	A	10	1	-1	INTERGENIC	-	-	-	0.5	-0.5	0.7	0.7
Aradu.A03	133764215	T	T	14	0	A	9	1	-1	INTERGENIC	-	-	-	0.555556	-0.555556	0.666667	0.666667
Aradu.A03	133771802	T	T	10	0	G	9	1	-1	INTERGENIC	-	-	-	0.555556	-0.555556	0.666667	0.666667
Aradu.A03	133771863	G	G	8	0	C	11	1	-1	INTERGENIC	-	-	-	0.5	-0.625	0.75	0.75
Aradu.A03	133772183	T	T	7	0	G	13	1	-1	INTERGENIC	-	-	-	0.571429	-0.571429	0.714286	0.714286
Aradu.A03	133774701	G	G	28	0	C	11	1	-1	INTERGENIC	-	-	-	0.454545	-0.545455	0.636364	0.636364
Aradu.A03	133780676	G	G	7	0	A	11	1	-1	INTERGENIC	-	-	-	0.571429	-0.571429	0.714286	0.714286
Aradu.A03	133781104	G	G	7	0	A	8	1	-1	INTERGENIC	-	-	-	0.571429	-0.571429	0.714286	0.714286
Aradu.A03	133781114	A	A	7	0	G	10	1	-1	INTERGENIC	-	-	-	0.571429	-0.571429	0.714286	0.714286
Aradu.A03	133783280	C	C	15	0	A	11	1	-1	INTERGENIC	-	-	-	0.454545	-0.545455	0.636364	0.636364
Aradu.A03	133783301	A	A	11	0	G	9	1	-1	INTERGENIC	-	-	-	0.555556	-0.555556	0.666667	0.666667
Aradu.A03	133783659	T	T	10	0	C	13	1	-1	INTERGENIC	-	-	-	0.5	-0.5	0.7	0.7
Aradu.A03	133783683	G	G	10	0	A	11	1	-1	INTERGENIC	-	-	-	0.5	-0.5	0.7	0.7
Aradu.A03	133783684	G	G	10	0	T	12	1	-1	INTERGENIC	-	-	-	0.5	-0.5	0.7	0.7
Aradu.A03	133784410	A	A	18	0	G	7	1	-1	INTERGENIC	-	-	-	0.571429	-0.571429	0.714286	0.714286
Aradu.A03	133784412	A	A	19	0	C	7	1	-1	INTERGENIC	-	-	-	0.571429	-0.571429	0.714286	0.714286
Aradu.A03	133807561	G	G	8	0	A	7	1	-1	INTERGENIC	-	-	-	0.571429	-0.571429	0.714286	0.714286
Aradu.A03	133807566	A	A	8	0	G	7	1	-1	INTERGENIC	-	-	-	0.571429	-0.571429	0.714286	0.714286
Aradu.A03	133831682	C	C	11	0	A	12	1	-1	INTERGENIC	-	-	-	0.454545	-0.545455	0.636364	0.636364
Aradu.A03	133831766	C	C	12	0	G	9	1	-1	INTERGENIC	-	-	-	0.555556	-0.555556	0.666667	0.666667
Aradu.A03	133831787	C	C	14	0	T	11	1	-1	INTERGENIC	-	-	-	0.454545	-0.545455	0.636364	0.636364
Aradu.A03	133831803	T	T	16	0	C	11	1	-1	INTERGENIC	-	-	-	0.454545	-0.545455	0.636364	0.636364
Aradu.A03	133842805	T	T	11	0	C	11	1	-1	INTERGENIC	-	-	-	0.454545	-0.545455	0.636364	0.636364
Aradu.A03	133842834	C	C	10	0	A	9	1	-1	INTERGENIC	-	-	-	0.555556	-0.555556	0.666667	0.666667
Aradu.A03	133842861	G	G	7	0	A	8	1	-1	INTERGENIC	-	-	-	0.571429	-0.571429	0.714286	0.714286
Aradu.A03	133843265	G	G	7	0	C	11	1	-1	INTERGENIC	-	-	-	0.571429	-0.571429	0.714286	0.714286
Aradu.A03	133843293	T	T	9	0	C	9	1	-1	INTERGENIC	-	-	-	0.555556	-0.555556	0.666667	0.666667
Aradu.A03	133843745	G	G	10	0	A	7	1	-1	INTERGENIC	-	-	-	0.571429	-0.571429	0.714286	0.714286
Aradu.A03	133844296	T	T	8	0	A	7	1	-1	INTERGENIC	-	-	-	0.571429	-0.571429	0.714286	0.714286
Aradu.A03	133844922	A	A	12	0	G	7	1	-1	INTERGENIC	-	-	-	0.571429	-0.571429	0.714286	0.714286
Aradu.A03	133847168	G	G	7	0	A	10	1	-1	INTERGENIC	-	-	-	0.571429	-0.571429	0.714286	0.714286
Aradu.A03	133847182	C	C	12	0	A	13	1	-1	INTERGENIC	-	-	-	0.5	-0.5	0.666667	0.666667
Aradu.A03	133849907	T	T	15	0	C	7	1	-1	INTERGENIC	-	-	-	0.571429	-0.571429	0.714286	0.714286
Aradu.A03	133849909	A	A	16	0	T	7	1	-1	INTERGENIC	-	-	-	0.571429	-0.571429	0.714286	0.714286
Aradu.A03	133850032	T	T	8	0	C	8	1	-1	INTERGENIC	-	-	-	0.5	-0.625	0.75	0.75
Aradu.A03	133850913	T	T	14	0	A	8	1	-1	INTERGENIC	-	-	-	0.5	-0.625	0.75	0.75
Aradu.A03	133850971	T	T	14	0	C	8	1	-1	INTERGENIC	-	-	-	0.5	-0.625	0.75	0.75
Aradu.A03	133861257	C	C	10	0	T	12	1	-1	INTERGENIC	-	-	-	0.5	-0.5	0.7	0.7
Aradu.A03	133861426	T	T	8	0	C	8	1	-1	INTERGENIC	-	-	-	0.5	-0.625	0.75	0.75
Aradu.A03	133861472	G	G	7	0	A	13	1	-1	INTERGENIC	-	-	-	0.571429	-0.571429	0.714286	0.714286
Aradu.A03	133873079	G	G	10	0	A	8	1	-1	INTERGENIC	-	-	-	0.5	-0.625	0.75	0.75
Aradu.A03	133873086	C	C	11	0	T	8	1	-1	INTERGENIC	-	-	-	0.5	-0.625	0.75	0.75
Aradu.A03	133873143	A	A	8	0	T	10	1	-1	INTERGENIC	-	-	-	0.5	-0.625	0.75	0.75
Aradu.A03	133873182	C	C	8	0	T	9	1	-1	INTERGENIC	-	-	-	0.5	-0.625	0.75	0.75
Aradu.A03	133873790	A	A	15	0	C	11	1	-1	INTERGENIC	-	-	-	0.454545	-0.545455	0.636364	0.636364
Aradu.A03	133873825	G	G	16	0	A	13	1	-1	INTERGENIC	-	-	-	0.461538	-0.461538	0.615385	0.615385
Aradu.A03	133874421	G	G	7	0	A	7	1	-1	INTERGENIC	-	-	-	0.571429	-0.571429	0.714286	0.714286
Aradu.A03	133874425	T	T	7	0	C	7	1	-1	INTERGENIC	-	-	-	0.571429	-0.571429	0.714286	0.714286
Aradu.A03	133874739	G	G	10	0	A	12	1	-1	INTERGENIC	-	-	-	0.5	-0.5	0.7	0.7
Aradu.A03	133874756	C	C	11	0	A	10	1	-1	INTERGENIC	-	-	-	0.5	-0.5	0.7	0.7
Aradu.A03	133874783	C	C	9	0	T	12	1	-1	INTERGENIC	-	-	-	0.555556	-0.555556	0.666667	0.666667
Aradu.A03	133875819	G	G	9	0	A	8	1	-1	INTERGENIC	-	-	-	0.5	-0.625	0.75	0.75
Aradu.A03	133876098	C	C	7	0	T	9	1	-1	INTERGENIC	-	-	-	0.571429	-0.571429	0.714286	0.714286
Aradu.A03	133876675	C	C	9	0	T	12	1	-1	INTERGENIC	-	-	-	0.555556	-0.555556	0.666667	0.666667
Aradu.A03	133885983	A	A	20	0	C	8	1	-1	INTERGENIC	-	-	-	0.5	-0.625	0.75	0.75
Aradu.A03	133886106	G	G	10	0	A	9	1	-1	INTERGENIC	-	-	-	0.555556	-0.555556	0.666667	0.666667
Aradu.A03	133887518	C	C	10	0	T	15	1	-1	INTERGENIC	-	-	-	0.5	-0.5	0.7	0.7
Aradu.A03	133887648	C	C	9	0	T	11	1	-1	INTERGENIC	-	-	-	0.555556	-0.555556	0.666667	0.666667
Aradu.A03	133890081	C	C	13	0	T	11	1	-1	INTERGENIC	-	-	-	0.454545	-0.545455	0.636364	0.636364
[truncated: 1,138 more rows]
