# Supplementary material for: QTL‐seq approach identified genomic regions and diagnostic markers for rust and late leaf spot resistance in groundnut ( Arachis hypogaea L.)
Source: Plant Biotechnol J. 2017 Feb 7;15(8):927–41. doi: 10.1111/pbi.12686 (PMC5506652; doi:10.1111/pbi.12686)
Supplement: Supplementary file 17 — Table S5 Identification of SNPs between resistant and susceptible bulks using QTL‐seq approach for late leaf spot resistance. [file PBI-15-927-s013.xlsx]

## Sheet: Table S5
Table S5. Identification of SNPs between resistant and susceptible bulks using QTL-seq approach for late leaf spot resistance.
Pseudomolecule	Physical position (bp)	Reference based assembly (RP) based	Consensus base of RB	Number of reads covering the site (X coverage)	SNP-index of RB	Consensus base of SB	Number of reads covering the site (X coverage)	SNP-index of SB	delta SNP-index (RB SNP-index-SB SNP-index)	SNP substitution effect	Amino acid change	Gene	Function	U95 (95% confidence interval upper side)	L95 (95% confidence interval lower side)	U99 (99% confidence interval upper side)	L99 (99% confidence interval lower side)
Aradu.A03	131678876	C	C	8	0	T	10	1	-1	INTERGENIC	-	-	-	0.5	-0.625	0.75	-0.75
Aradu.A03	131778384	C	C	8	0	G	7	1	-1	INTERGENIC	-	-	-	0.571429	-0.571429	0.714286	-0.714286
Aradu.A03	131778385	A	A	9	0	G	7	1	-1	INTERGENIC	-	-	-	0.571429	-0.571429	0.714286	-0.714286
Aradu.A03	131802008	T	T	9	0	C	9	1	-1	INTERGENIC	-	-	-	0.555556	-0.555556	0.666667	-0.666667
Aradu.A03	131847603	C	C	8	0	T	7	1	-1	INTERGENIC	-	-	-	0.571429	-0.571429	0.714286	-0.714286
Aradu.A03	131848261	A	A	10	0	G	8	1	-1	INTERGENIC	-	-	-	0.5	-0.625	0.75	-0.75
Aradu.A03	131856596	G	G	12	0	A	7	1	-1	INTERGENIC	-	-	-	0.571429	-0.571429	0.714286	-0.714286
Aradu.A03	131864554	A	A	15	0	T	16	1	-1	INTERGENIC	-	-	-	0.466667	-0.466667	0.6	-0.6
Aradu.A03	131864588	C	C	8	0	A	10	1	-1	INTERGENIC	-	-	-	0.5	-0.625	0.75	-0.75
Aradu.A03	131868361	G	G	8	0	T	7	1	-1	INTERGENIC	-	-	-	0.571429	-0.571429	0.714286	-0.714286
Aradu.A03	134285008	C	C	9	0	G	15	1	-1	INTERGENIC	-	-	-	0.555556	-0.555556	0.666667	-0.666667
Aradu.A03	134293259	T	T	7	0	C	9	1	-1	INTERGENIC	-	-	-	0.571429	-0.571429	0.714286	-0.714286
Aradu.A03	134293998	G	G	12	0	A	7	1	-1	INTERGENIC	-	-	-	0.571429	-0.571429	0.714286	-0.714286
Aradu.A03	134303671	C	C	8	0	T	7	1	-1	INTERGENIC	-	-	-	0.571429	-0.571429	0.714286	-0.714286
Aradu.A03	134303984	C	C	7	0	A	9	1	-1	INTERGENIC	-	-	-	0.571429	-0.571429	0.714286	-0.714286
Aradu.A03	134304570	G	G	8	0	A	14	1	-1	INTERGENIC	-	-	-	0.5	-0.625	0.75	-0.75
Aradu.A03	134304584	G	G	8	0	A	20	1	-1	INTERGENIC	-	-	-	0.5	-0.625	0.75	-0.75
Aradu.A03	134304601	C	C	9	0	T	20	1	-1	INTERGENIC	-	-	-	0.555556	-0.555556	0.666667	-0.666667
Aradu.A03	134328341	G	G	7	0	A	10	1	-1	INTERGENIC	-	-	-	0.571429	-0.571429	0.714286	-0.714286
Aradu.A03	134340185	T	T	7	0	C	10	1	-1	INTERGENIC	-	-	-	0.571429	-0.571429	0.714286	-0.714286
Aradu.A03	134404338	G	G	8	0	A	9	1	-1	INTERGENIC	-	-	-	0.5	-0.625	0.75	-0.75
Aradu.A03	134452464	A	A	9	0	G	9	1	-1	INTERGENIC	-	-	-	0.555556	-0.555556	0.666667	-0.666667
Aradu.A03	134462628	C	C	7	0	T	8	1	-1	INTERGENIC	-	-	-	0.571429	-0.571429	0.714286	-0.714286
Aradu.A03	134462629	T	T	7	0	C	8	1	-1	INTERGENIC	-	-	-	0.571429	-0.571429	0.714286	-0.714286
Aradu.A03	134541008	C	C	9	0	A	7	1	-1	INTERGENIC	-	-	-	0.571429	-0.571429	0.714286	-0.714286
Aradu.A03	134544164	A	A	9	0	T	7	1	-1	INTERGENIC	-	-	-	0.571429	-0.571429	0.714286	-0.714286
Aradu.A03	134544166	T	T	9	0	G	7	1	-1	INTERGENIC	-	-	-	0.571429	-0.571429	0.714286	-0.714286
Aradu.A03	134546186	A	A	7	0	G	7	1	-1	INTERGENIC	-	-	-	0.571429	-0.571429	0.714286	-0.714286
Aradu.A03	134547275	G	G	10	0	A	8	1	-1	INTERGENIC	-	-	-	0.5	-0.625	0.75	-0.75
Aradu.A03	134547303	C	C	12	0	T	8	1	-1	INTERGENIC	-	-	-	0.5	-0.625	0.75	-0.75
Aradu.A03	134547308	G	G	14	0	A	8	1	-1	INTERGENIC	-	-	-	0.5	-0.625	0.75	-0.75
Aradu.A03	134559145	G	G	11	0	T	8	1	-1	INTERGENIC	-	-	-	0.5	-0.625	0.75	-0.75
Aradu.A03	134563166	C	C	11	0	T	7	1	-1	INTERGENIC	-	-	-	0.571429	-0.571429	0.714286	-0.714286
Aradu.A03	134563435	C	C	12	0	T	10	1	-1	INTERGENIC	-	-	-	0.5	-0.5	0.7	-0.7
Aradu.A03	134563454	A	A	12	0	G	13	1	-1	INTERGENIC	-	-	-	0.5	-0.5	0.666667	-0.666667
Aradu.A03	134568238	C	C	11	0	T	7	1	-1	INTERGENIC	-	-	-	0.571429	-0.571429	0.714286	-0.714286
Aradu.A03	134576696	C	C	7	0	T	12	1	-1	INTERGENIC	-	-	-	0.571429	-0.571429	0.714286	-0.714286
Aradu.A03	134576702	A	A	7	0	G	9	1	-1	INTERGENIC	-	-	-	0.571429	-0.571429	0.714286	-0.714286
Aradu.A03	134576708	G	G	7	0	A	8	1	-1	INTERGENIC	-	-	-	0.571429	-0.571429	0.714286	-0.714286
Aradu.A03	134622265	A	A	16	0	G	12	1	-1	INTERGENIC	-	-	-	0.5	-0.5	0.666667	-0.666667
Aradu.A03	134622288	T	T	15	0	C	13	1	-1	INTERGENIC	-	-	-	0.461538	-0.461538	0.615385	-0.615385
Aradu.A03	134624694	C	C	20	0	A	14	1	-1	INTERGENIC	-	-	-	0.5	-0.5	0.571429	-0.571429
Aradu.A03	134624722	T	T	15	0	A	15	1	-1	INTERGENIC	-	-	-	0.466667	-0.466667	0.6	-0.6
Aradu.A03	134624723	A	A	15	0	C	16	1	-1	INTERGENIC	-	-	-	0.466667	-0.466667	0.6	-0.6
Aradu.A03	134628314	T	T	11	0	C	7	1	-1	INTERGENIC	-	-	-	0.571429	-0.571429	0.714286	-0.714286
Aradu.A03	134633226	T	T	8	0	G	7	1	-1	INTERGENIC	-	-	-	0.571429	-0.571429	0.714286	-0.714286
Aradu.A03	134658261	T	T	7	0	A	12	1	-1	INTERGENIC	-	-	-	0.571429	-0.571429	0.714286	-0.714286
Aradu.A03	134658336	C	C	8	0	T	7	1	-1	INTERGENIC	-	-	-	0.571429	-0.571429	0.714286	-0.714286
Aradu.A03	134658343	T	T	9	0	C	7	1	-1	INTERGENIC	-	-	-	0.571429	-0.571429	0.714286	-0.714286
Aradu.A03	131755141	G	G	8	0	A	7	1	-1	INTRON	-	Aradu.PHU5I	Note=purple acid phosphatase 3	0.571429	-0.571429	0.714286	-0.714286
Aradu.A03	131755149	G	G	9	0	C	8	1	-1	INTRON	-	Aradu.PHU5I	Note=purple acid phosphatase 3	0.5	-0.625	0.75	-0.75
Aradu.A03	131784975	G	G	10	0	A	7	1	-1	INTRON	-	Aradu.7MV8U	Note=transthyretin-like protein	0.571429	-0.571429	0.714286	-0.714286
Aradu.A03	131784990	G	G	9	0	C	9	1	-1	INTRON	-	Aradu.7MV8U	Note=transthyretin-like protein	0.555556	-0.555556	0.666667	-0.666667
Aradu.A03	131785313	T	T	8	0	C	11	1	-1	INTRON	-	Aradu.7MV8U	Note=transthyretin-like protein	0.5	-0.625	0.75	-0.75
Aradu.A03	131785314	C	C	8	0	A	11	1	-1	INTRON	-	Aradu.7MV8U	Note=transthyretin-like protein	0.5	-0.625	0.75	-0.75
Aradu.A03	131813401	T	T	7	0	C	12	1	-1	INTRON	-	Aradu.RT35T	Note=xyloglucan endotransglucosylase/hydrolase 28%3B IPR008985 (Concanavalin A-like lectin/glucanases superfamily)%2C IPR016455 (Xyloglucan endotransglucosylase/hydrolase)%3B GO:0005618 (cell wall)%2C GO:0005975 (carbohydrate metabolic process)%2C GO:0006073 (cellular glucan metabolic process)%2C GO:0016762 (xyloglucan:xyloglucosyl transferase activity)%2C GO:0048046 (apoplast)	0.571429	-0.571429	0.714286	-0.714286
Aradu.A03	134565541	C	C	12	0	T	13	1	-1	INTRON	-	Aradu.RVF1V	Note=heat shock transcription factor A3%3B IPR011991 (Winged helix-turn-helix DNA-binding domain)%2C IPR027725 (Heat shock transcription factor family)%3B GO:0003700 (sequence-specific DNA binding transcription factor activity)%2C GO:0005634 (nucleus)%2C GO:0009408 (response to heat)%2C GO:0043565 (sequence-specific DNA binding)	0.5	-0.5	0.666667	-0.666667
Aradu.A03	134642651	A	A	12	0	G	12	1	-1	INTRON	-	Aradu.98U3Z	Note=receptor kinase 1%3B IPR011009 (Protein kinase-like domain)%2C IPR013320 (Concanavalin A-like lectin/glucanase%2C subgroup)%2C IPR021720 (Malectin)%2C IPR025875 (Leucine rich repeat 4)%3B GO:0004672 (protein kinase activity)%2C GO:0005524 (ATP binding)%2C GO:0006468 (protein phosphorylation)	0.5	-0.5	0.666667	-0.666667
Aradu.A03	134643689	C	C	8	0	T	12	1	-1	INTRON	-	Aradu.98U3Z	Note=receptor kinase 1%3B IPR011009 (Protein kinase-like domain)%2C IPR013320 (Concanavalin A-like lectin/glucanase%2C subgroup)%2C IPR021720 (Malectin)%2C IPR025875 (Leucine rich repeat 4)%3B GO:0004672 (protein kinase activity)%2C GO:0005524 (ATP binding)%2C GO:0006468 (protein phosphorylation)	0.5	-0.625	0.75	-0.75
Aradu.A03	134644076	C	C	9	0	T	7	1	-1	INTRON	-	Aradu.98U3Z	Note=receptor kinase 1%3B IPR011009 (Protein kinase-like domain)%2C IPR013320 (Concanavalin A-like lectin/glucanase%2C subgroup)%2C IPR021720 (Malectin)%2C IPR025875 (Leucine rich repeat 4)%3B GO:0004672 (protein kinase activity)%2C GO:0005524 (ATP binding)%2C GO:0006468 (protein phosphorylation)	0.571429	-0.571429	0.714286	-0.714286
Aradu.A03	134654808	T	T	8	0	A	13	1	-1	INTRON	-	Aradu.BS3D3	Note=MACPF domain protein%3B IPR020864 (Membrane attack complex component/perforin (MACPF) domain)	0.5	-0.625	0.75	-0.75
Aradu.A03	134656184	C	C	7	0	A	14	1	-1	INTRON	-	Aradu.BS3D3	Note=MACPF domain protein%3B IPR020864 (Membrane attack complex component/perforin (MACPF) domain)	0.571429	-0.571429	0.714286	-0.714286
Aradu.A03	131785428	G	G	7	0	A	9	1	-1	INTRON,SPLICE_SITE_DONOR	-	Aradu.7MV8U	Note=transthyretin-like protein	0.571429	-0.571429	0.714286	-0.714286
Aradu.A03	131844849	G	G	8	0	A	10	1	-1	EXON SYNONYMOUS_CODING	Att	Aradu.8X6B9	Note=cytochrome B561-1%3B IPR004877 (Cytochrome b561%2C eukaryote)%3B GO:0016021 (integral component of membrane)	0.5	-0.625	0.75	-0.75
Aradu.A03	134284373	G	G	11	0	A	9	1	-1	EXON SYNONYMOUS_CODING	aaT	Aradu.VP5WD	Note=putative Myb family transcription factor At1g14600-like isoform X2 [Glycine max]%3B IPR009057 (Homeodomain-like)%3B GO:0003677 (DNA binding)%2C GO:0003682 (chromatin binding)	0.555556	-0.555556	0.666667	-0.666667
Aradu.A03	134503983	C	C	7	0	T	12	1	-1	EXON SYNONYMOUS_CODING	ctT	Aradu.V4NFM	Note=Glutathione S-transferase family protein%3B IPR010987 (Glutathione S-transferase%2C C-terminal-like)%2C IPR012336 (Thioredoxin-like fold)%3B GO:0005515 (protein binding)	0.571429	-0.571429	0.714286	-0.714286
