# Supplementary material for: QTL‐seq approach identified genomic regions and diagnostic markers for rust and late leaf spot resistance in groundnut ( Arachis hypogaea L.)
Source: Plant Biotechnol J. 2017 Feb 7;15(8):927–41. doi: 10.1111/pbi.12686 (PMC5506652; doi:10.1111/pbi.12686)
Supplement: Supplementary file 18 — Table S6 List of allele‐specific primers developed for rust and late leaf spot resistance. [file PBI-15-927-s014.xlsx]

## Sheet: Table S6
Table S6. List of allele specific primers developed for rust and late leaf spot resistance.
Gene	Sequence ID	Alleles of a SNP	Expected size (Bp)	Trait	TAG24 x GPBD4	Marker type	Primer sequence (5'- 3')*
GMQR367_F	131657367	C/A	220	Rust	Monomorphic	Allele specific	TGACAATCACTGAGTAGCTACCT
GMQR367_R	131657367	C/A					CTTCACACCCTGCACCATT
GMQR517a_F	131739517	A/C	179	Rust	Monomorphic	Allele specific	TGTACCTGAAATGCAAGTTGAGAA
GMQR517_R	131739517	A/C					AATGTATGTGTGTTGGGCCC
GMQR517b_F	131739517	A/C	179	Rust	Polymorphic	Allele specific	TGTACCTGAAATGCAAGTTGAGAC
GMQR517_R	131739517	A/C					AATGTATGTGTGTTGGGCCC
GMQR843_F	131788843	C/T	221	Rust	Monomorphic	Allele specific	AGCCTTGCGACTAGGTTCAT
GMQR843a_R	131788843	C/T					CATGGTGAGAGACGCGTAAA
GMQR843_F	131788843	C/T	221	Rust	Polymorphic	Allele specific	AGCCTTGCGACTAGGTTCAT
GMQR843b_R	131788843	C/T					CATGGTGAGAGACGCGTAAG
GMQR196a_F	131918196	G/C	178	Rust	Not Amplified	Allele specific	GTTTTGATATATCCATCACCTCTGG
GMQR196_R	131918196	G/C					AATGGTGTTGCAGAGTTGGC
GMQR196b_F	131918196	G/C	178	Rust	Polymorphic	Allele specific	GTTTTGATATATCCATCACCTCTGC
GMQR196_R	131918196	G/C					AATGGTGTTGCAGAGTTGGC
GMQR239a_F	131950239	A/T	180	Rust	Not Amplified	Allele specific	AGGAATTTGGCTGAACATATCAA
GMQR239_R	131950239	A/T					TGATCTTCTTTTCCTTGACCGG
GMQR239b_F	131950239	A/T	178	Rust	Monomorphic	Allele specific	TTAGGAATTTGGCTGAACATATCAT
GMQR239_R	131950239	A/T					TGATCTTCTTTTCCTTGACCGG
GMQR619a_F	132700619	A/G	181	Rust	Monomorphic	Allele specific	TGGAAGAAATGGGAGTGAAGAG
GMQR619_R	132700619	A/G					TTTCAACTCAGCACCAACGT
GMQR619b_F	132700619	A/G	181	Rust	Not Amplified	Allele specific	TGGAAGAAATGGGAGTGAAGAA
GMQR619_R	132700619	A/G					TTTCAACTCAGCACCAACGT
GMQR585a_F	133407585	C/T	180	Rust	Monomorphic	Allele specific	GCTCTTCATCCAAGAACTCCTCT
GMQR585_R	133407585	C/T					AGGACCATCTGTAGCCATTGT
GMQR585b_F	133407585	C/T	180	Rust	Monomorphic	Allele specific	CTCTTCATCCAAGAACTCCTCC
GMQR585_R	133407585	C/T					AGGACCATCTGTAGCCATTGT
GMQR786a_F	133497786	T/A	179	Rust	Polymorphic	Allele specific	AACATTGTAACACTCACCTGGCTA
GMQR786_R	133497786	T/A					TCATGCTTGAACTGTGCCTC
GMQR786b_F	133497786	T/A	179	Rust	Monomorphic	Allele specific	ACATTGTAACACTCACCTGGCTT
GMQR786_R	133497786	T/A					TCATGCTTGAACTGTGCCTC
GMQR438a_F	133999438	G/C	181	Rust	Monomorphic	Allele specific	TGGAGAGTTGAAGCAGAAGAGG
GMQR438_R	133999438	G/C					TGCGGTATGTGTTTGTGTGT
GMQR438b_F	133999438	G/C	181	Rust	Monomorphic	Allele specific	TGGAGAGTTGAAGCAGAAGAGC
GMQR438_R	133999438	G/C					TGCGGTATGTGTTTGTGTGT
GMQR720_F	134170720	C/T	181	Rust	Monomorphic	Allele specific	CAGAAGCAGAGTTGAAAAGGCT
GMQR720_R	134170720	C/T					AGACGCATCAGTTGCTTTGG
GMQR699a_F	134280699	G/A	179	Rust	Monomorphic	Allele specific	AACAAAGATCAATAACAACAACGG
GMQR699_R	134280699	G/A					TGAATGTGGGAAGCCGGAAT
GMQR699b_F	134280699	G/A	179	Rust	Monomorphic	Allele specific	GAAACAAAGATCAATAACAACAACGA
GMQR699_R	134280699	G/A					TGAATGTGGGAAGCCGGAAT
GMQR833a_F	134343833	A/C	183	Rust	Monomorphic	Allele specific	TAGCCGAAGGGTCATTCAAA
GMQR833_R	134343833	A/C					ATACAGCAGCGAAAATGGGG
GMQR833b_F	134343833	A/C	183	Rust	Not Amplified	Allele specific	TAGCCGAAGGGTCATTCAAC
GMQR833_R	134343833	A/C					ATACAGCAGCGAAAATGGGG
GMQR796a_F	131937796	G/A	185	Rust	Monomorphic	Allele specific	AGAGCTTCGCACACCTGG
GMQR796_R	131937796	G/A					CACCTGAGATTGTGCAAGATCT
GMQR796b_F	131937796	G/A	185	Rust	Monomorphic	Allele specific	CAGAGCTTCGCACACCTGA
GMQR796_R	131937796	G/A					CACCTGAGATTGTGCAAGATCT
GMQR031_F	132022031	C/T	222	Rust	Monomorphic	Allele specific	CAACCTCGATGCATAGCTGA
GMQR031a_R	132022031	C/T					AGAATCCCACGTTCACCATAA
GMQR031_F	132022031	C/T	222	Rust	Monomorphic	Allele specific	CAACCTCGATGCATAGCTGA
GMQR031b_R	132022031	C/T					GAGAATCCCACGTTCACCATAG
GMQR028_F	133594028	A/C	216	Rust	Monomorphic	Allele specific	CGTACACCTGCACATGAACT
GMQR028_R	133594028	A/C					CCAAGGCCGTTGCGT
GMQR773a_F	133796773	G/A	182	Rust	Monomorphic	Allele specific	AAAGATGGTGGAGGGATTAGG
GMQR773_R	133796773	G/A					GAAACTCACCCTGAAGTCCA
GMQR773b_F	133796773	G/A	182	Rust	Monomorphic	Allele specific	AGAAAGATGGTGGAGGGATTAGA
GMQR773_R	133796773	G/A					GAAACTCACCCTGAAGTCCA
GMQR877a_F	133814877	G/T	178	Rust	Monomorphic	Allele specific	GACCATAATATATTGCTTCACGAGG
GMQR877_R	133814877	G/T					CGATAGTGAAAATCAACCCAACA
GMQR877b_F	133814877	G/T	178	Rust	Monomorphic	Allele specific	AAGACCATAATATATTGCTTCACGAGT
GMQR877_R	133814877	G/T					CGATAGTGAAAATCAACCCAACA
GMQL975a_F	131784975	G/A	173	LLS	Polymorphic	Allele specific	GGTATCATGATGAATTTTTAGAAGACTAGG
GMQL975_R	131784975	G/A					GAAATTTGGCTTTGGGTTCA
GMQL975b_F	131784975	G/A	173	LLS	Monomorphic	Allele specific	GGTATCATGATGAATTTTTAGAAGACTAGA
GMQL975_R	131784975	G/A					GAAATTTGGCTTTGGGTTCA
GMQL401_F	131813401	T/C	231	LLS	Not Amplified	Allele specific	CATCGGTTCAACATTCAAACA
GMQL401_R	131813401	T/C					TGTAATGTATAGTAGTTACATCAAGATCGG
GMQL849a_F	131844849	G/A	183	LLS	Not Amplified	Allele specific	CATGCAATGCTTCATTTTGG
GMQL849_R	131844849	G/A					ATGTGCCATGGAGACATTGA
GMQL849b_F	131844849	G/A	183	LLS	Monomorphic	Allele specific	TCATGCAATGCTTCATTTTGA
GMQL849_R	131844849	G/A					ATGTGCCATGGAGACATTGA
GMQL541a_F	134565541	C/T	178	LLS	Not Amplified	Allele specific	CATCACTCAGATTCAAATTAACGCT
GMQL541_R	134565541	C/T					ATCCTCCGGATTTTGCTAGG
GMQL541b_F	134565541	C/T	178	LLS	Monomorphic	Allele specific	TCACTCAGATTCAAATTAACGCC
GMQL541_R	134565541	C/T					ATCCTCCGGATTTTGCTAGG
GMQL808_F	134654808	T/A	229	LLS	Not Amplified	Allele specific	TGACGCAGCAGCTACAAAAT
GMQL808_R	134654808	T/A					ACTAGAAAATCATTGTTTACAGGCATTA
GMQL373a_F	134284373	G/A	183	LLS	Monomorphic	Allele specific	TGTGCTGCTGCTACTTGTGG
GMQL373_R	134284373	G/A					TTGAATGAAGGAGCGGCTAT
GMQL373b_F	134284373	G/A	183	LLS	Not Amplified	Allele specific	CTGTGCTGCTGCTACTTGTGA
GMQL373_R	134284373	G/A					TTGAATGAAGGAGCGGCTAT
GMQL983a_F	134503983	C/T	178	LLS	Monomorphic	Allele specific	GATATATACAACAAGAGCAACCGCT
GMQL983_R	134503983	C/T					AAGGATCGTGAGGCATCAAT
GMQL983b_F	134503983	C/T	178	LLS	Monomorphic	Allele specific	ATACAACAAGAGCAACCGCC
GMQL983_R	134503983	C/T					AAGGATCGTGAGGCATCAAT
GMQL651a_F	134642651	A/G	176	LLS	Not Amplified	Allele specific	GAAACTCTAACGAACCTGTAAGATGAG
GMQL651_R	134642651	A/G					GGTTTGCTTCAAGGTCCCTA
GMQL651b_F	134642651	A/G	176	LLS	Monomorphic	Allele specific	GAAACTCTAACGAACCTGTAAGATGAA
GMQL651_R	134642651	A/G					GGTTTGCTTCAAGGTCCCTA
