# Supplementary material for: QTL‐seq approach identified genomic regions and diagnostic markers for rust and late leaf spot resistance in groundnut ( Arachis hypogaea L.)
Source: Plant Biotechnol J. 2017 Feb 7;15(8):927–41. doi: 10.1111/pbi.12686 (PMC5506652; doi:10.1111/pbi.12686)
Supplement: Supplementary file 19 — Table S7 Associated markers identified on A03 for rust and late leaf spot resistance using single marker analysis (SMA). [file PBI-15-927-s015.xlsx]

## Sheet: Table S7
Table S7. Associated markers identified on A03 for rust and late leaf spot resistance using single marker analysis (SMA)
Marker	(L90D_04)	(L90D_05)	(L90D_06)	(L90D_08)	(L90D_09)	(R90D_06)	(R90D_07)	(R90D_08)	(R90D_09)
	pr(F)	pr(F)	pr(F)	pr(F)	pr(F)	pr(F)	pr(F)	pr(F)	pr(F)
LQ975Fa	0.523247	0.874153	0.774131	0.006324787**	0.034720042*	0.001233308**	0.004077371**	0.000262757***	0.000567321***
RQ843Rb	0.526389	0.50226	0.318181	0.000119816***	0.704876414	0.000890839***	0.000002423****	0.000002856****	0.001490168**
RQ786Fa	0.946353	0.320827	0.0663302	0.000000001****	0.000833632***	0.000000001****	0.000000001****	0****	0.000000436****
RQ517Ra	0.814382	0.717313	0.19496	0****	0.002078448**	0.000000001****	0****	0****	0.000000109****
GM2009	0.824585	0.790263	0.102959	0****	0.000010113****	0****	0****	0****	0****
IPAHM103	0.669491	0.865447	0.218471	0****	0.000000944****	0****	0****	0****	0****
GM2301	0.713087	0.637871	0.145979	0****	0.00000002****	0****	0****	0****	0****
GM2079	0.389672	0.411695	0.470665	0****	0.00000156****	0****	0****	0****	0****
GM1536	0.454334	0.28743	0.482258	0****	0.000014264****	0****	0****	0****	0****
Seq2B10	0.654158	0.319642	0.285751	0.000004031****	0.007704147**	0.000130086***	0.000000648****	0.000006389****	0.000062847****
GM1954	0.730684	0.801375	0.908024	0.000000824****	0.163218289	0.000006529****	0.000000041****	0.000000303****	0.000601313***
TC4G02	0.900386	0.666216	0.603837	0.000027646****	0.011747427*	0.000243338***	0.000001734****	0.000001875****	0.000397309***
GM2053	0.990754	0.603	0.717256	0.0080034**	0.081971834	0.030092232*	0.001156749**	0.005579333**	0.00905302**
GM1996	0.368116	0.78994	0.447419	0.231989749	0.901827882	0.133353936	0.116853251	0.280719217	0.277936361
GM1883	0.820158	0.557398	0.147291	0.085257305	0.326319812	0.263610354	0.053484944	0.162564297	0.180776539
GM1502	0.845588	0.715977	0.923878	0.006036819**	0.337164554	0.017426672*	0.00060773***	0.005146062**	0.32573751
Significance at the 5%, 1%, 0.1% and 0.01% levels are indicated by *, **, *** and ****, respectively.
(L90D_04) = Disease score taken for Late leaf spot at 90 days in year 2004
(L90D_05)= Disease score taken for Late leaf spot at 90 days in year 2005
(L90D_06) = Disease score taken for Late leaf spot at 90 days in year 2006
(L90D_08) = Disease score taken for Late leaf spot at 90 days in year 2008
(L90D_09) = Disease score taken for Late leaf spot at 90 days in year 2009
(R90D_06) = Disease score taken for Rust at 90 days in year 2006
(R90D_07) = Disease score taken for Rust at 90 days in year 2007
(R90D_08) = Disease score taken for Rust at 90 days in year 2008
(R90D_09) = Disease score taken for Rust at 90 days in year 2009
